# Supplementary material for: Systematic misclassification of missense variants in BRCA1 and BRCA2 “coldspots”
Source: Genet Med. 2020 Jan 8;22(5):825–30. doi: 10.1038/s41436-019-0740-6 (PMC7200594; doi:10.1038/s41436-019-0740-6)
Supplement: Supplementary file 2 — Supplementary Online Materials [file 41436_2019_740_MOESM2_ESM.xlsx]

## Sheet: 1. Used_in_analysis
Gene	c.	p.	Region	Protein change (all transcripts)	Clinical significance	Last reviewed	Review status	Stars	GRCh37Chromosome	GRCh37Location	VariationID	AlleleID(s)	dbSNP ID
BRCA1	NM_007294.3:c.5588A>G	p.Tyr1863Cys		Y1863C, Y1884C, Y1816C, Y759C	VUS	2018-08-07	criteria provided, single submitter	1	17	41197699	631316	618547	rs1567756242
BRCA1	NM_007294.3:c.5587T>G	p.Tyr1863Asp		Y1863D, Y759D, Y1816D, Y1884D	VUS	2018-11-30	criteria provided, multiple submitters, no conflicts	2	17	41197700	231744	235922	rs763740623
BRCA1	NM_007294.3:c.5585A>G	p.His1862Arg		H1862R, H758R, H1815R, H1883R	VUS	2017-07-10	criteria provided, single submitter	1	17	41197702	462678	467871	rs80357183
BRCA1	NM_007294.3:c.5585A>T	p.His1862Leu		H1862L, H1815L, H1883L, H758L	VUS	2018-05-21	criteria provided, multiple submitters, no conflicts	2	17	41197702	55637	70304	rs80357183
BRCA1	NM_007294.3:c.5576C>G	p.Pro1859Arg	BRCT repeats	P1859R, P1812R, P755R, P1880R	B	2015-08-10	reviewed by expert panel	3	17	41197711	55634	70301	rs80357322
BRCA1	NM_007294.3:c.5575C>T	p.Pro1859Ser	BRCT repeats	P1859S, P1812S, P1880S, P755S	VUS	2018-06-11	criteria provided, multiple submitters, no conflicts	2	17	41197712	462677	468103	rs1555574342
BRCA1	NM_007294.3:c.5575C>A	p.Pro1859Thr	BRCT repeats	P1859T, P1812T, P1880T, P755T	VUS	2017-06-30	criteria provided, single submitter	1	17	41197712	462676	468106	rs1555574342
BRCA1	NM_007294.3:c.5574C>G	p.Ile1858Met	BRCT repeats	I1858M, I1811M, I1879M, I754M	VUS	2018-12-07	criteria provided, multiple submitters, no conflicts	2	17	41197713	438943	432890	rs876659941
BRCA1	NM_007294.3:c.5572A>T	p.Ile1858Phe	BRCT repeats	I1858F, I1811F, I1879F, I754F	VUS	2016-11-28	criteria provided, single submitter	1	17	41197715	409352	402454	rs765656957
BRCA1	NM_007294.3:c.5572A>C	p.Ile1858Leu	BRCT repeats	I1858L, I1879L, I1811L, I754L	B	2015-08-10	reviewed by expert panel	3	17	41197715	183951	184864	rs765656957
BRCA1	NM_007294.3:c.5571G>T	p.Gln1857His	BRCT repeats	Q1857H, Q753H, Q1878H, Q1810H	VUS	2018-10-30	criteria provided, multiple submitters, no conflicts	2	17	41197716	246518	245017	rs28897699
BRCA1	NM_007294.3:c.5571G>C	p.Gln1857His	BRCT repeats	Q1857H, Q1810H, Q1878H, Q753H	VUS	2014-06-02	criteria provided, single submitter	1	17	41197716	185265	184865	rs28897699
BRCA1	NM_007294.3:c.5566C>A	p.Pro1856Thr	BRCT repeats	P1856T, P1809T, P752T, P1877T	VUS	2017-08-23	criteria provided, single submitter	1	17	41197721	409334	401936	rs80357274
BRCA1	NM_007294.3:c.5566C>T	p.Pro1856Ser	BRCT repeats	P1856S, P1809S, P752S, P1877S	LB	2018-05-03	criteria provided, multiple submitters, no conflicts	2	17	41197721	55632	70299	rs80357274
BRCA1	NM_007294.3:c.5564T>C	p.Ile1855Thr	BRCT repeats	I1855T, I1808T, I751T, I1876T	VUS	2016-07-26	criteria provided, single submitter	1	17	41197723	482917	478640	rs900082291
BRCA1	NM_007294.3:c.5561T>C	p.Leu1854Pro	BRCT repeats	L1854P, L1875P, L750P, L1807P	VUS	2017-01-06	criteria provided, single submitter	1	17	41197726	55631	70298	rs80356996
BRCA1	NM_007294.3:c.5558A>G	p.Tyr1853Cys	BRCT repeats	Y1853C, Y1806C, Y749C, Y1874C	LP	2018-05-07	criteria provided, multiple submitters, no conflicts	2	17	41197729	55627	70294	rs80357258
BRCA1	NM_007294.3:c.5555C>T	p.Thr1852Ile	BRCT repeats	T1852I, T1805I, T1873I, T748I	VUS	2016-05-04	criteria provided, multiple submitters, no conflicts	2	17	41197732	182174	180811	rs730881502
BRCA1	NM_007294.3:c.5554A>G	p.Thr1852Ala	BRCT repeats	T1852A, T1805A, T1873A, T748A	VUS	2016-09-02	criteria provided, single submitter	1	17	41197733	441287	435102	rs1555574370
BRCA1	NM_007294.3:c.5540G>T	p.Cys1847Phe	BRCT repeats	C1847F, C1800F, C1868F, C743F	VUS	2018-02-14	criteria provided, single submitter	1	17	41197747	582037	569065	rs1182000313
BRCA1	NM_007294.3:c.5538G>C	p.Gln1846His	BRCT repeats	Q1846H, Q1867H, Q742H, Q1799H	VUS	2018-07-15	criteria provided, multiple submitters, no conflicts	2	17	41197749	482930	478549	rs80356849
BRCA1	NM_007294.3:c.5534A>G	p.Tyr1845Cys	BRCT repeats	Y1845C, Y1866C, Y1798C, Y741C	VUS	2015-08-03	criteria provided, single submitter	1	17	41197753	233238	235925	rs876660280
BRCA1	NM_007294.3:c.5531T>C	p.Leu1844Pro	BRCT repeats	L1844P, L740P, L1797P, L1865P	VUS	2015-08-18	criteria provided, single submitter	1	17	41197756	419732	409940	rs80357323
BRCA1	NM_007294.3:c.5531T>G	p.Leu1844Arg	BRCT repeats	L1844R, L740R, L1865R, L1797R	VUS	2018-08-14	criteria provided, multiple submitters, no conflicts	2	17	41197756	55615	70282	rs80357323
BRCA1	NM_007294.3:c.5530C>A	p.Leu1844Ile	BRCT repeats	L1844I, L1865I, L740I, L1797I	VUS	2016-06-10	criteria provided, single submitter	1	17	41197757	482889	478642	rs1471435242
BRCA1	NM_007294.3:c.5529_5530delinsCA	p.Leu1844Ile	BRCT repeats	L1844I	VUS	2018-09-16	criteria provided, multiple submitters, no conflicts	2	17	41197757 - 41197758	438942	432891	rs1555574389
BRCA1	NM_007294.3:c.5528C>T	p.Ala1843Val	BRCT repeats	A1843V, A1864V, A739V, A1796V	VUS	2018-10-10	criteria provided, multiple submitters, no conflicts	2	17	41197759	496396	487931	rs730881447
BRCA1	NM_007294.3:c.5528C>A	p.Ala1843Glu	BRCT repeats	A1843E, A1864E, A739E, A1796E	VUS	2016-08-10	criteria provided, multiple submitters, no conflicts	2	17	41197759	182082	180812	rs730881447
BRCA1	NM_007294.3:c.5527G>C	p.Ala1843Pro	BRCT repeats	A1843P, A1796P, A739P, A1864P	LP	2018-08-13	criteria provided, multiple submitters, no conflicts	2	17	41197760	55614	70281	rs80357019
BRCA1	NM_007294.3:c.5525T>A	p.Val1842Glu	BRCT repeats	V1842E, V738E, V1863E, V1795E	VUS	2017-02-09	criteria provided, single submitter	1	17	41197762	481475	478643	rs1555574400
BRCA1	NM_007294.3:c.5522G>C	p.Ser1841Thr	BRCT repeats	S1841T, S737T, S1862T, S1794T	VUS	2018-10-12	criteria provided, multiple submitters, no conflicts	2	17	41197765	423044	409941	rs80357368
BRCA1	NM_007294.3:c.5522G>A	p.Ser1841Asn	BRCT repeats	S1841N, S1862N, S737N, S1794N	VUS	2018-08-07	criteria provided, multiple submitters, no conflicts	2	17	41197765	55613	70280	rs80357368
BRCA1	NM_007294.3:c.5521A>C	p.Ser1841Arg	BRCT repeats	S1841R, S1862R, S737R, S1794R	LP	2014-06-26	criteria provided, single submitter	1	17	41197766	37681	46237	rs80357299
BRCA1	NM_007294.3:c.5518G>T	p.Asp1840Tyr	BRCT repeats	D1793Y, D1840Y, D736Y, D1861Y	VUS	2018-07-13	criteria provided, single submitter	1	17	41197769	648216	645917
BRCA1	NM_007294.3:c.5518G>A	p.Asp1840Asn	BRCT repeats	D1840N, D1793N, D1861N, D736N	VUS	2018-05-23	criteria provided, single submitter	1	17	41197769	580534	574463	rs1567756588
BRCA1	NM_007294.3:c.5516T>C	p.Leu1839Ser	BRCT repeats	L1839S, L1792S, L735S, L1860S	VUS	2018-07-31	criteria provided, multiple submitters, no conflicts	2	17	41197771	91656	97133	rs398122702
BRCA1	NM_007294.3:c.5513T>G	p.Val1838Gly	BRCT repeats	V1838G, V1859G, V1791G, V734G	LP	2015-07-01	criteria provided, single submitter	1	17	41197774	254643	249180	rs80357107
BRCA1	NM_007294.3:c.5513T>A	p.Val1838Glu	BRCT repeats	V1838E, V1859E, V734E, V1791E	P	2015-08-10	reviewed by expert panel	3	17	41197774	55611	70278	rs80357107
BRCA1	NM_007294.3:c.5512G>T	p.Val1838Leu	BRCT repeats	V1838L, V1791L, V734L, V1859L	VUS	2018-09-11	criteria provided, multiple submitters, no conflicts	2	17	41197775	184981	184869	rs730881501
BRCA1	NM_007294.3:c.5512G>A	p.Val1838Met	BRCT repeats	V1838M, V1859M, V734M, V1791M	VUS	2018-04-15	criteria provided, multiple submitters, no conflicts	2	17	41197775	182173	180813	rs730881501
BRCA1	NM_007294.3:c.5511G>C	p.Trp1837Cys	BRCT repeats	W1837C, W1790C, W733C, W1858C	VUS	2016-05-17	criteria provided, single submitter	1	17	41197776	421244	409942	rs80356914
BRCA1	NM_007294.3:c.5509T>G	p.Trp1837Gly	BRCT repeats	W1837G, W1790G, W1858G, W733G	LP	2017-09-22	criteria provided, multiple submitters, no conflicts	2	17	41197778	55607	70274	rs80356959
BRCA1	NM_007294.3:c.5509T>C	p.Trp1837Arg	BRCT repeats	W1837R, W733R, W1858R, W1790R	LP	2018-05-08	criteria provided, multiple submitters, no conflicts	2	17	41197778	37679	46235	rs80356959
BRCA1	NM_007294.3:c.5506G>A	p.Glu1836Lys	BRCT repeats	E1836K, E1789K, E1857K, E732K	VUS	2018-09-13	criteria provided, multiple submitters, no conflicts	2	17	41197781	55605	70272	rs80356942
BRCA1	NM_007294.3:c.5504G>C	p.Arg1835Pro	BRCT repeats	R1835P, R1788P, R731P, R1856P	VUS	2018-09-20	criteria provided, multiple submitters, no conflicts	2	17	41197783	182172	180814	rs273902776
BRCA1	NM_007294.3:c.5504G>A	p.Arg1835Gln	BRCT repeats	R1835Q, R731Q, R1788Q, R1856Q	VUS	2018-12-20	criteria provided, multiple submitters, no conflicts	2	17	41197783	55604	70271	rs273902776
BRCA1	NM_007294.3:c.5501C>T	p.Thr1834Ile	BRCT repeats	T1834I, T730I, T1787I, T1855I	VUS	2019-01-02	criteria provided, multiple submitters, no conflicts	2	17	41197786	182171	180815	rs730881500
BRCA1	NM_007294.3:c.5498T>C	p.Val1833Ala	BRCT repeats	V1833A, V1854A, V729A, V1786A	VUS	2016-02-02	criteria provided, single submitter	1	17	41197789	142256	151970	rs587782340
BRCA1	NM_007294.3:c.5497G>A	p.Val1833Met	BRCT repeats	V1833M, V1854M, V729M, V1786M	LP	2018-06-12	criteria provided, multiple submitters, no conflicts	2	17	41197790	55598	70265	rs80357268
BRCA1	NM_007294.3:c.5492C>G	p.Pro1831Arg	BRCT repeats	P1831R, P1852R, P727R, P1784R	VUS	2018-08-02	criteria provided, multiple submitters, no conflicts	2	17	41197795	142865	152579	rs587782778
BRCA1	NM_007294.3:c.5485G>A	p.Glu1829Lys	BRCT repeats	E1829K, E725K, E1850K, E1782K	VUS	2018-08-30	criteria provided, multiple submitters, no conflicts	2	17	41197802	225731	227557	rs869320789
BRCA1	NM_007294.3:c.5482T>G	p.Cys1828Gly	BRCT repeats	C1828G, C724G, C1781G, V699G, C1849G	VUS	2016-03-31	criteria provided, single submitter	1	17	41197805	409329	402459	rs1060502342
BRCA1	NM_007294.3:c.5481G>A	p.Met1827Ile	BRCT repeats	M1827I, M1780I, M723I, V699M, M1848I	VUS	2018-11-08	criteria provided, multiple submitters, no conflicts	2	17	41197806	142395	152109	rs587782432
BRCA1	NM_007294.3:c.5477A>T	p.Gln1826Leu	BRCT repeats	Q1826L, Q1847L, Q1779L, Q722L	VUS	2014-03-26	criteria provided, single submitter	1	17	41197810	182170	180817	rs730881499
BRCA1	NM_007294.3:c.5476C>A	p.Gln1826Lys	BRCT repeats	Q1826K, Q722K, Q1779K, A697E, Q1847K	VUS	2014-04-27	criteria provided, single submitter	1	17	41197811	143005	152719	rs587782887
BRCA1	NM_007294.3:c.5473G>A	p.Gly1825Arg	BRCT repeats	G1825R, W696*, G721R, G1778R, G1846R	VUS	2014-09-12	criteria provided, single submitter	1	17	41197814	91654	97131	rs398122700
BRCA1	NM_007294.3:c.5470A>G	p.Ile1824Val	BRCT repeats	I1824V, I1777V, I720V, I1845V, N695S	VUS	2018-10-31	criteria provided, multiple submitters, no conflicts	2	17	41197817	141804	151518	rs587782026
BRCA1	NM_007300.4:c.5530G>A	p.Ala1844Thr	BRCT repeats	A1823T, A1844T, A719T, A1776T, C694Y	P	2015-10-02	criteria provided, multiple submitters, no conflicts	2	17	41199660	55588	70255	rs80357212
BRCA1	NM_007294.3:c.5458G>A	p.Gly1820Ser	BRCT repeats	G1820S, W691*, G1773S, G1841S, G716S	VUS	2018-10-30	criteria provided, multiple submitters, no conflicts	2	17	41199669	91650	97127	rs398122698
BRCA1	NM_007294.3:c.5447C>A	p.Thr1816Lys	BRCT repeats	T1816K, T1769K, T1837K, T712K, D687E	VUS	2018-06-22	criteria provided, single submitter	1	17	41199680	631079	618551	rs1567757864
BRCA1	NM_007294.3:c.5444G>C	p.Trp1815Ser	BRCT repeats	W1815S, W1836S, W1768S, W711S	VUS	2018-10-30	criteria provided, multiple submitters, no conflicts	2	17	41199683	566786	571375
BRCA1	NM_007294.3:c.5438A>T	p.Asp1813Val	BRCT repeats	D1813V, R684S, D709V, D1834V, D1766V	VUS	2018-10-30	criteria provided, single submitter	1	17	41199689	489733	482925	rs1555574715
BRCA1	NM_007294.3:c.5437G>T	p.Asp1813Tyr	BRCT repeats	D1813Y, D1766Y, D1834Y, D709Y, R684I	VUS	2017-07-05	criteria provided, single submitter	1	17	41199690	479266	478553	rs1303996018
BRCA1	NM_007294.3:c.5434C>G	p.Pro1812Ala	BRCT repeats	P1812A, A683G, P1833A, P1765A, P708A	P/LP	2018-07-25	criteria provided, multiple submitters, no conflicts	2	17	41199693	37670	46226	rs1800751
BRCA1	NM_007294.3:c.5433G>C	p.Gln1811His	BRCT repeats	Q1811H, A683P, Q707H, Q1764H, Q1832H	VUS	2016-03-30	criteria provided, single submitter	1	17	41199694	479210	478556	rs4438367
BRCA1	NM_007294.3:c.5432A>G	p.Gln1811Arg	BRCT repeats	Q1811R, Q707R, Q1832R, Q1764R	VUS	2018-05-31	criteria provided, multiple submitters, no conflicts	2	17	41199695	55578	70245	rs80357040
BRCA1	NM_007294.3:c.5429T>C	p.Val1810Ala	BRCT repeats	V1810A, V706A, V1831A, V1763A	VUS	2018-11-19	criteria provided, multiple submitters, no conflicts	2	17	41199698	185996	184871	rs80357451
BRCA1	NM_007294.3:c.5425G>A	p.Val1809Ile	BRCT repeats	V1809I, V705I, V1830I, G680D, V1762I	VUS	2018-12-15	criteria provided, single submitter	1	17	41199702	240822	242756	rs28897698
BRCA1	NM_007294.3:c.5425G>T	p.Val1809Phe	BRCT repeats	V1809F, V705F, G680V, V1762F, V1830F	LP	2015-10-27	criteria provided, single submitter	1	17	41199702	55573	70240	rs28897698
BRCA1	NM_007294.3:c.5423T>G	p.Val1808Gly	BRCT repeats	V1808G, C679W, V1761G, V1829G, V704G	VUS	2018-05-30	criteria provided, single submitter	1	17	41199704	489732	482983	rs80357358
BRCA1	NM_007294.3:c.5423T>A	p.Val1808Glu	BRCT repeats	V1808E, C679*, V1761E, V704E, V1829E	VUS	2016-09-20	criteria provided, single submitter	1	17	41199704	409308	401949	rs80357358
BRCA1	NM_007294.3:c.5422G>T	p.Val1808Leu	BRCT repeats	V1808L, C679F, V1761L, V1829L, V704L	VUS	2018-11-29	criteria provided, multiple submitters, no conflicts	2	17	41199705	489731	482929	rs1555574756
BRCA1	NM_007294.3:c.5419A>G	p.Ile1807Val	BRCT repeats	I1807V, I1828V, I1760V, I703V, N678S	LB	2017-01-06	criteria provided, single submitter	1	17	41199708	186137	184872	rs786202721
BRCA1	NM_007294.3:c.5416C>G	p.Pro1806Ala	BRCT repeats	P1806A, P1759A, P677R, P1827A, P702A	LB	2018-03-14	criteria provided, single submitter	1	17	41199711	55570	70237	rs80357241
BRCA1	NM_007294.3:c.5413C>T	p.His1805Tyr	BRCT repeats	H1805Y, H1758Y, H1826Y, H701Y, P676L	VUS	2014-04-03	criteria provided, single submitter	1	17	41199714	142988	152702	rs587782873
BRCA1	NM_007294.3:c.5411T>A	p.Val1804Asp	BRCT repeats	V1804D, C675*, V1757D, V1825D, V700D	B	2015-08-10	reviewed by expert panel	3	17	41199716	55568	70235	rs80356920
BRCA1	NM_007294.3:c.5408G>T	p.Gly1803Val	BRCT repeats	G1803V, G1756V, G1824V, G699V	VUS	2018-10-16	criteria provided, single submitter	1	17	41199719	628196	618552	rs80357149
BRCA1	NM_007294.3:c.5407G>T	p.Gly1803Cys	BRCT repeats	G1756C, G1803C, G699C, G1824C, G674V	VUS	2018-12-24	criteria provided, single submitter	1	17	41199720	651964	645919
BRCA1	NM_007294.3:c.5407G>A	p.Gly1803Ser	BRCT repeats	G1803S, G1756S, G674E, G1824S, G699S	VUS	2018-10-09	criteria provided, multiple submitters, no conflicts	2	17	41199720	232037	235927	rs876659510
BRCA1	NM_007294.3:c.5404A>C	p.Thr1802Pro	BRCT repeats	T1802P, T1755P, T1823P, T698P	VUS	2016-02-24	criteria provided, single submitter	1	17	41201140	485379	478561	rs1555575080
BRCA1	NM_007294.3:c.5396C>T	p.Thr1799Ile	BRCT repeats	T1799I, T1820I, T1752I, T695I	VUS	2015-09-08	criteria provided, single submitter	1	17	41201148	185124	184873	rs786201945
BRCA1	NM_007294.3:c.5390C>T	p.Ser1797Leu	BRCT repeats	S1797L, S693L, S1750L, S1818L	LB	2017-08-23	criteria provided, single submitter	1	17	41201154	252886	247287	rs879255492
BRCA1	NM_007294.3:c.5387C>T	p.Ser1796Leu	BRCT repeats	S1796L, S1749L, S1817L, S692L	VUS	2016-06-14	criteria provided, single submitter	1	17	41201157	496395	487709	rs80357055
BRCA1	NM_007294.3:c.5383C>A	p.Leu1795Ile	BRCT repeats	L1795I, L1748I, L1816I, L691I	VUS	2018-10-30	criteria provided, single submitter	1	17	41201161	628641	618553	rs878854958
BRCA1	NM_007294.3:c.5383C>T	p.Leu1795Phe	BRCT repeats	L1795F, L1816F, L1748F, L691F	VUS	2017-10-27	criteria provided, multiple submitters, no conflicts	2	17	41201161	240821	242757	rs878854958
BRCA1	NM_007294.3:c.5378A>C	p.Lys1793Thr	BRCT repeats	K1793T, K1814T, K1746T, K689T	VUS	2014-04-22	criteria provided, single submitter	1	17	41201166	182081	180820	rs730881446
BRCA1	NM_007294.3:c.5374G>A	p.Val1792Met	BRCT repeats	V1792M, V1745M, V1813M, V688M	VUS	2018-02-09	criteria provided, single submitter	1	17	41201170	581900	574464	rs1555575131
BRCA1	NM_007294.3:c.5374G>C	p.Val1792Leu	BRCT repeats	V1792L, V1745L, V688L, V1813L	VUS	2017-02-08	criteria provided, single submitter	1	17	41201170	485397	478648	rs1555575131
BRCA1	NM_007294.3:c.5372T>C	p.Val1791Ala	BRCT repeats	V1791A, V1812A, V687A, V1744A	VUS	2015-08-08	criteria provided, single submitter	1	17	41201172	219775	222646	rs864622244
BRCA1	NM_007294.3:c.5371G>A	p.Val1791Met	BRCT repeats	V1791M, V687M, V1812M, V1744M	VUS	2016-12-02	criteria provided, single submitter	1	17	41201173	234129	235929	rs145758886
BRCA1	NM_007294.3:c.5371G>T	p.Val1791Leu	BRCT repeats	V1791L, V1744L, V1812L, V687L	VUS	2018-12-24	criteria provided, multiple submitters, no conflicts	2	17	41201173	142002	151716	rs145758886
BRCA1	NM_007294.3:c.5368T>C	p.Ser1790Pro	BRCT repeats	S1790P, S1811P, S686P, S1743P	VUS	2018-05-16	criteria provided, single submitter	1	17	41201176	630815	618554	rs1567758993
BRCA1	NM_007294.3:c.5365G>C	p.Ala1789Pro	BRCT repeats	A1789P, A1810P, A1742P, A685P	VUS	2018-07-03	criteria provided, single submitter	1	17	41201179	628780	618555	rs80357078
BRCA1	NM_007294.3:c.5363G>C	p.Gly1788Ala	BRCT repeats	G1788A, G1741A, G684A, G1809A	VUS	2017-12-05	criteria provided, single submitter	1	17	41201181	531438	531276	rs80357069
BRCA1	NM_007294.3:c.5363G>A	p.Gly1788Asp	BRCT repeats	G1788D, G684D, G1809D, G1741D	P	2016-11-09	criteria provided, single submitter	1	17	41201181	55551	70218	rs80357069
BRCA1	NM_007294.3:c.5363G>T	p.Gly1788Val	BRCT repeats	G1788V, G1741V, G1809V, G684V	P	2015-08-10	reviewed by expert panel	3	17	41201181	37660	46216	rs80357069
BRCA1	NM_007294.3:c.5362G>T	p.Gly1788Cys	BRCT repeats	G1788C, G1741C, G684C, G1809C	LP	2016-09-30	criteria provided, single submitter	1	17	41201182	55550	70217	rs397509271
BRCA1	NM_007294.3:c.5360G>A	p.Cys1787Tyr	BRCT repeats	C1740Y, C1808Y, C683Y, C1787Y	VUS	2018-08-22	criteria provided, single submitter	1	17	41201184	662455	645920
BRCA1	NM_007294.3:c.5359T>A	p.Cys1787Ser	BRCT repeats	C1787S, C1740S, C1808S, C683S	P	2015-08-10	reviewed by expert panel	3	17	41201185	55548	70215	rs80357065
BRCA1	NM_007294.3:c.5357T>C	p.Leu1786Pro	BRCT repeats	L1786P, L1807P, L1739P, L682P	VUS	2018-05-02	criteria provided, multiple submitters, no conflicts	2	17	41201187	91649	97126	rs398122697
BRCA1	NM_007294.3:c.5354A>C	p.Gln1785Pro	BRCT repeats	Q1785P, Q1738P, Q1806P, Q681P	VUS	2015-07-09	criteria provided, single submitter	1	17	41201190	232897	235930	rs876660057
BRCA1	NM_007294.3:c.5350G>A	p.Val1784Ile	BRCT repeats	V1784I, V680I, V1737I, V1805I	VUS	2018-06-22	criteria provided, multiple submitters, no conflicts	2	17	41201194	409303	401958	rs1060502328
BRCA1	NM_007294.3:c.5349G>A	p.Met1783Ile	BRCT repeats	M1783I, M1804I, M1736I, M679I	VUS	2017-02-27	criteria provided, multiple submitters, no conflicts	2	17	41201195	141796	151510	rs587782019
BRCA1	NM_007294.3:c.5347A>G	p.Met1783Val	BRCT repeats	M1783V, M679V, M1736V, M1804V	VUS	2017-08-30	criteria provided, single submitter	1	17	41201197	531270	531541	rs80357012
BRCA1	NM_007294.3:c.5343A>C	p.Glu1781Asp	BRCT repeats	E1781D, E677D, E1802D, E1734D	VUS	2018-08-17	criteria provided, multiple submitters, no conflicts	2	17	41201201	489730	482930	rs1555575182
BRCA1	NM_007294.3:c.5339T>A	p.Leu1780Gln	BRCT repeats	L1780Q, L1801Q, L676Q, L1733Q	VUS	2017-05-02	criteria provided, single submitter	1	17	41201205	462670	467669	rs80357474
BRCA1	NM_007294.3:c.5339T>G	p.Leu1780Arg	BRCT repeats	L1780R, L676R, L1733R, L1801R	VUS	2017-10-04	criteria provided, multiple submitters, no conflicts	2	17	41201205	96949	102852	rs80357474
BRCA1	NM_007294.3:c.5333A>G	p.Asp1778Gly	BRCT repeats	D1778G, D1731G, D1799G, D674G	B/LB	2017-09-15	criteria provided, multiple submitters, no conflicts	2	17	41201211	55539	70206	rs80357041
BRCA1	NM_007294.3:c.5330C>T	p.Thr1777Ile	BRCT repeats	T1777I, T1798I, T1730I, T673I	VUS	2017-07-18	criteria provided, single submitter	1	17	41203082	91648	97125	rs398122696
BRCA1	NM_007294.3:c.5329A>T	p.Thr1777Ser	BRCT repeats	T1777S, T673S, T1798S, T1730S	VUS	2016-06-10	criteria provided, single submitter	1	17	41203083	252402	246809	rs879255296
BRCA1	NM_007294.3:c.5327C>T	p.Pro1776Leu	BRCT repeats	P1766L, P1776L, P1729L, P1797L, P672L	VUS	2018-05-31	criteria provided, multiple submitters, no conflicts	2	17	41203085	91647	97124	rs398122695
BRCA1	NM_007294.3:c.5326C>T	p.Pro1776Ser	BRCT repeats	P1776S, P672S, P1729S, P1797S	VUS	2018-05-16	criteria provided, multiple submitters, no conflicts	2	17	41203086	409312	402467	rs1800757
BRCA1	NM_007294.3:c.5324T>A	p.Met1775Lys	BRCT repeats	M1775K, M1728K, M671K, M1796K	P	2015-08-10	reviewed by expert panel	3	17	41203088	17695	32734	rs41293463
BRCA1	NM_007294.3:c.5324T>G	p.Met1775Arg	BRCT repeats	M1775R, M1728R, M1796R, M671R	P	2015-08-10	reviewed by expert panel	3	17	41203088	17694	32733	rs41293463
BRCA1	NM_007294.3:c.5321A>G	p.Asn1774Ser	BRCT repeats	N1774S, N1795S, N670S, N1727S	VUS	2015-01-23	criteria provided, single submitter	1	17	41203091	141467	151181	rs587781770
BRCA1	NM_007294.3:c.5318C>T	p.Thr1773Ile	BRCT repeats	T1773I, T1726I, T669I, T1794I	VUS	2018-08-01	criteria provided, multiple submitters, no conflicts	2	17	41203094	55522	70189	rs80357428
BRCA1	NM_007294.3:c.5315T>G	p.Phe1772Cys	BRCT repeats	F1772C, F1725C, F1793C, F668C	VUS	2017-04-12	criteria provided, single submitter	1	17	41203097	462669	467674	rs1555575700
BRCA1	NM_007294.3:c.5312C>T	p.Pro1771Leu	BRCT repeats	P1771L, P667L, P1724L, P1792L	VUS	2015-08-25	criteria provided, single submitter	1	17	41203100	55519	70186	rs80357025
BRCA1	NM_007294.3:c.5309G>T	p.Gly1770Val	BRCT repeats	G1770V, G1791V, G1723V, G666V	LP	2016-03-10	criteria provided, multiple submitters, no conflicts	2	17	41203103	417832	404710	rs863224765
BRCA1	NM_007294.3:c.5309G>C	p.Gly1770Ala	BRCT repeats	G1770A, G666A, G1723A, G1791A	VUS	2015-02-26	criteria provided, single submitter	1	17	41203103	216675	213303	rs863224765
BRCA1	NM_007294.3:c.5303G>A	p.Cys1768Tyr	BRCT repeats	C1768Y, C664Y, C1721Y, C1789Y	VUS	2017-04-03	criteria provided, single submitter	1	17	41203109	182167	180823	rs730881497
BRCA1	NM_007294.3:c.5302T>G	p.Cys1768Gly	BRCT repeats	C1768G, C1789G, C664G, C1721G	VUS	2015-06-26	criteria provided, single submitter	1	17	41203110	96948	102851	rs431825416
BRCA1	NM_007294.3:c.5299T>C	p.Cys1767Arg	BRCT repeats	C1767R, C1720R, C1788R, C663R	VUS	2018-06-10	criteria provided, single submitter	1	17	41203113	630918	618556	rs1567760645
BRCA1	NM_007294.3:c.5297T>A	p.Ile1766Asn	BRCT repeats	I1766N, I662N, I1787N, I1719N	P	2015-10-02	criteria provided, single submitter	1	17	41203115	267594	262926	rs80357463
BRCA1	NM_007294.3:c.5297T>G	p.Ile1766Ser	BRCT repeats	I1766S, I1719S, I662S, I1787S	P	2015-08-10	reviewed by expert panel	3	17	41203115	37656	46212	rs80357463
BRCA1	NM_007294.3:c.5296A>G	p.Ile1766Val	BRCT repeats	I1766V, I1787V, I662V, I1719V	VUS	2018-10-30	criteria provided, multiple submitters, no conflicts	2	17	41203116	265052	260170	rs886039314
BRCA1	NM_007294.3:c.5291T>C	p.Leu1764Pro	BRCT repeats	L1764P, L1717P, L660P, L1785P	P	2015-08-10	reviewed by expert panel	3	17	41203121	55510	70177	rs80357281
BRCA1	NM_007294.3:c.5288G>T	p.Gly1763Val	BRCT repeats	G1763V, G659V, G1716V, G1784V	VUS	2017-07-26	criteria provided, multiple submitters, no conflicts	2	17	41203124	55507	70174	rs80357007
BRCA1	NM_007294.3:c.5287G>C	p.Gly1763Arg	BRCT repeats	G1763R, G1716R, G659R, G1784R	VUS	2015-09-26	criteria provided, single submitter	1	17	41203125	234183	235933	rs876660907
BRCA1	NM_007294.3:c.5285G>C	p.Arg1762Thr	BRCT repeats	R1762T, R658T, R1783T, R1715T	VUS	2018-12-21	criteria provided, single submitter	1	17	41203127	648860	645921
BRCA1	NM_007294.3:c.5285G>A	p.Arg1762Lys	BRCT repeats	R1762K, R1715K, R658K, R1783K	VUS	2016-09-30	criteria provided, single submitter	1	17	41203127	422395	409946	rs398122694
BRCA1	NM_007294.3:c.5285G>T	p.Arg1762Met	BRCT repeats	R1762M, R658M, R1783M, R1715M	VUS	2018-07-15	criteria provided, multiple submitters, no conflicts	2	17	41203127	91646	97123	rs398122694
BRCA1	NM_007294.3:c.5282T>G	p.Phe1761Cys	BRCT repeats	F1761C, F1782C, F657C, F1714C	VUS	2016-12-08	criteria provided, single submitter	1	17	41203130	440481	432894	rs80356905
BRCA1	NM_007294.3:c.5281T>C	p.Phe1761Leu	BRCT repeats	F1761L, F1714L, F1782L, F657L	VUS	2018-05-15	criteria provided, single submitter	1	17	41203131	630802	618557	rs1567760717
BRCA1	NM_007294.3:c.5277G>T	p.Lys1759Asn	BRCT repeats	K1759N, K1780N, K655N, K1712N	LP	2015-06-02	criteria provided, single submitter	1	17	41209069	232061	235934	rs80356854
BRCA1	NM_007294.3:c.5275_5276delinsTG	p.Lys1759Trp	BRCT repeats	K1759W	VUS	2014-10-18	criteria provided, single submitter	1	17	41209070 - 41209071	188165	186255	rs786204116
BRCA1	NM_007294.3:c.5276A>G	p.Lys1759Arg	BRCT repeats	K1759R, K1712R, K1780R, K655R	VUS	2018-05-17	criteria provided, single submitter	1	17	41209070	96947	102850	rs431825415
BRCA1	NM_007294.3:c.5272A>G	p.Arg1758Gly	BRCT repeats	R1758G, R1711G, R1779G, R654G	VUS	2018-11-20	criteria provided, single submitter	1	17	41209074	656220	645922
BRCA1	NM_007294.3:c.5269G>A	p.Asp1757Asn	BRCT repeats	D1757N, D1710N, D653N, D1778N	VUS	2018-01-07	criteria provided, single submitter	1	17	41209077	531222	531284	rs863224764
BRCA1	NM_007294.3:c.5269G>T	p.Asp1757Tyr	BRCT repeats	D1757Y, D1710Y, D1778Y, D653Y	VUS	2015-10-11	criteria provided, single submitter	1	17	41209077	441431	435104	rs863224764
BRCA1	NM_007294.3:c.5269G>C	p.Asp1757His	BRCT repeats	D1757H, D1710H, D1778H, D653H	VUS	2015-06-24	criteria provided, single submitter	1	17	41209077	216674	213304	rs863224764
BRCA1	NM_007294.3:c.5267A>G	p.Gln1756Arg	BRCT repeats	Q1756R, Q1709R, Q1777R, Q652R	VUS	2018-01-22	criteria provided, single submitter	1	17	41209079	580844	569074	rs1567764257
BRCA1	NM_007294.3:c.5264C>T	p.Ser1755Phe	BRCT repeats	S1755F, S1708F, S651F, S1776F	VUS	2018-04-25	criteria provided, single submitter	1	17	41209082	531431	531542	rs1555576858
BRCA1	NM_007294.3:c.5260G>C	p.Glu1754Gln	BRCT repeats	E1754Q, E1707Q, E1775Q, E650Q	VUS	2018-09-24	criteria provided, multiple submitters, no conflicts	2	17	41209086	462666	467675	rs80357432
BRCA1	NM_007294.3:c.5259A>T	p.Arg1753Ser	BRCT repeats	R1753S, R1774S, R1706S, R649S	VUS	2016-08-24	criteria provided, single submitter	1	17	41209087	409370	402621	rs771577266
BRCA1	NM_007294.3:c.5255C>G	p.Ala1752Gly	BRCT repeats	A1752G, A1705G, A1773G, A648G	VUS	2018-09-25	criteria provided, multiple submitters, no conflicts	2	17	41209091	482908	479253	rs80357028
BRCA1	NM_007294.3:c.5254G>C	p.Ala1752Pro	BRCT repeats	A1752P, A648P, A1705P, A1773P	LP	2017-05-31	criteria provided, single submitter	1	17	41209092	55483	70150	rs80357074
BRCA1	NM_007294.3:c.5252G>T	p.Arg1751Leu	BRCT repeats	R1751L, R647L, R1704L, R1772L	VUS	2017-08-28	criteria provided, single submitter	1	17	41209094	531284	531048	rs80357442
BRCA1	NM_007294.3:c.5252G>C	p.Arg1751Pro	BRCT repeats	R1751P, R1704P, R647P, R1772P	LP	2015-10-21	criteria provided, single submitter	1	17	41209094	55482	70149	rs80357442
BRCA1	NM_007294.3:c.5252G>A	p.Arg1751Gln	BRCT repeats	R1751Q, R1704Q, R1772Q, R647Q	B	2015-08-10	reviewed by expert panel	3	17	41209094	55481	70148	rs80357442
BRCA1	NM_007294.3:c.5251C>G	p.Arg1751Gly	BRCT repeats	R1751G, R1772G, R647G, R1704G	VUS	2015-03-27	criteria provided, single submitter	1	17	41209095	433728	427528	rs80357123
BRCA1	NM_007294.3:c.5246C>T	p.Pro1749Leu	BRCT repeats	P1749L, P645L, P1702L, P1770L	VUS	2017-12-21	criteria provided, single submitter	1	17	41209100	531311	531543	rs80357462
BRCA1	NM_007294.3:c.5246C>G	p.Pro1749Arg	BRCT repeats	P1749R, P1702R, P1770R, P645R	P	2014-01-02	criteria provided, single submitter	1	17	41209100	55479	70146	rs80357462
BRCA1	NM_007294.3:c.5245C>A	p.Pro1749Thr	BRCT repeats	P1749T, P1702T, P1770T, P645T	VUS	2015-07-09	criteria provided, single submitter	1	17	41209101	232831	235936	rs397509244
BRCA1	NM_007294.3:c.5243G>T	p.Gly1748Val	BRCT repeats	G1748V, G1769V, G644V, G1701V	VUS	2017-03-17	criteria provided, single submitter	1	17	41209103	496392	487943	rs397509243
BRCA1	NM_007294.3:c.5243G>A	p.Gly1748Asp	BRCT repeats	G1748D, G644D, G1701D, G1769D	LP	2018-05-09	criteria provided, multiple submitters, no conflicts	2	17	41209103	55476	70143	rs397509243
BRCA1	NM_007294.3:c.5242G>C	p.Gly1748Arg	BRCT repeats	G1748R, G1769R, G1701R, G644R	VUS	2016-04-21	criteria provided, single submitter	1	17	41209104	240819	242759	rs397507245
BRCA1	NM_007294.3:c.5242G>T	p.Gly1748Cys	BRCT repeats	G1748C, G644C, G1701C, G1769C	VUS	2018-06-13	criteria provided, multiple submitters, no conflicts	2	17	41209104	37650	46206	rs397507245
BRCA1	NM_007294.3:c.5238C>G	p.His1746Gln	BRCT repeats	H1746Q, H1699Q, H1767Q, H642Q	VUS	2014-07-10	criteria provided, single submitter	1	17	41209108	185702	184882	rs786202389
BRCA1	NM_007294.3:c.5237A>C	p.His1746Pro	BRCT repeats	H1746P, H1767P, H642P, H1699P	VUS	2017-10-05	criteria provided, multiple submitters, no conflicts	2	17	41209109	232790	235937	rs876659991
BRCA1	NM_007294.3:c.5236C>G	p.His1746Asp	BRCT repeats	H1746D, H1699D, H642D, H1767D	VUS	2017-09-22	criteria provided, single submitter	1	17	41209110	531399	531162	rs80357146
BRCA1	NM_007294.3:c.5236C>T	p.His1746Tyr	BRCT repeats	H1746Y, H1699Y, H1767Y, H642Y	VUS	2013-07-05	criteria provided, single submitter	1	17	41209110	433726	427530	rs80357146
BRCA1	NM_007294.3:c.5236C>A	p.His1746Asn	BRCT repeats	H1746N, H1699N, H642N, H1767N	VUS	2015-10-09	criteria provided, single submitter	1	17	41209110	55472	70139	rs80357146
BRCA1	NM_007294.3:c.5234A>G	p.Asn1745Ser	BRCT repeats	N1745S, N1698S, N1766S, N641S	VUS	2017-12-21	criteria provided, single submitter	1	17	41209112	560856	551932	rs1567764456
BRCA1	NM_007294.3:c.5231G>A	p.Arg1744Lys	BRCT repeats	R1744K, R1697K, R1765K, R640K	VUS	2018-03-18	criteria provided, single submitter	1	17	41209115	571901	571378	rs1567764460
BRCA1	NM_007294.3:c.5228G>C	p.Gly1743Ala	BRCT repeats	G1743A, G1696A, G1764A, G639A	VUS	2018-09-14	criteria provided, multiple submitters, no conflicts	2	17	41209118	496391	487843	rs1346819781
BRCA1	NM_007300.4:c.5288A>G	p.Asn1763Ser	BRCT repeats	N1742S, N1763S, N1695S, N638S	VUS	2018-05-12	criteria provided, multiple submitters, no conflicts	2	17	41209121	219464	222650	rs864622104
BRCA1	NM_007294.3:c.5221G>A	p.Val1741Ile	BRCT repeats	V1741I, V1694I, V1762I, V637I	VUS	2015-04-10	criteria provided, single submitter	1	17	41209125	231376	235939	rs876659122
BRCA1	NM_007294.3:c.5219T>C	p.Val1740Ala	BRCT repeats	V1740A, V1693A, V636A, V1761A	VUS	2018-10-03	criteria provided, single submitter	1	17	41209127	491102	485085	rs1555576951
BRCA1	NM_007294.3:c.5215G>C	p.Asp1739His	BRCT repeats	D1739H, D1760H, D635H, D1692H	VUS	2017-06-21	criteria provided, single submitter	1	17	41209131	481487	478519	rs80357283
BRCA1	NM_007294.3:c.5215G>A	p.Asp1739Asn	BRCT repeats	D1739N, D1692N, D1760N, D635N	VUS	2016-07-13	criteria provided, single submitter	1	17	41209131	479223	479256	rs80357283
BRCA1	NM_007294.3:c.5213G>A	p.Gly1738Glu	BRCT repeats	G1738E, G1691E, G1759E, G634E	P/LP	2016-11-06	criteria provided, multiple submitters, no conflicts	2	17	41209133	55462	70129	rs80357450
BRCA1	NM_007294.3:c.5212G>A	p.Gly1738Arg	BRCT repeats	G1738R, G1691R, G634R, G1759R	P	2015-08-10	reviewed by expert panel	3	17	41209134	55461	70128	rs80356937
BRCA1	NM_007294.3:c.5207T>G	p.Val1736Gly	BRCT repeats	V1736G, V1757G, V1689G, V632G	VUS	2017-01-13	criteria provided, single submitter	1	17	41209139	55456	70123	rs45553935
BRCA1	NM_007299.4:c.1895T>C	p.Val632Ala	BRCT repeats	V1736A, V1757A, V632A, V1689A	P/LP	2018-12-27	criteria provided, multiple submitters, no conflicts	2	17	41209139	37648	46204	rs45553935
BRCA1	NM_007294.3:c.5205A>T	p.Glu1735Asp	BRCT repeats	E1735D, E1688D, E1756D, E631D	VUS	2015-08-19	criteria provided, single submitter	1	17	41209141	96943	102846	rs431825412
BRCA1	NM_007294.3:c.5202T>G	p.Phe1734Leu	BRCT repeats	F1734L, F630L, F1687L, F1755L	VUS	2018-05-07	criteria provided, multiple submitters, no conflicts	2	17	41209144	225711	227558	rs869320780
BRCA1	NM_007294.3:c.5201T>G	p.Phe1734Cys	BRCT repeats	F1687C, F1734C, F630C, F1755C	VUS	2019-01-08	criteria provided, single submitter	1	17	41209145	646505	645923
BRCA1	NM_007294.3:c.5200T>A	p.Phe1734Ile	BRCT repeats	F1734I, F1755I, F1687I, F630I	VUS	2018-02-19	criteria provided, multiple submitters, no conflicts	2	17	41209146	232047	235941	rs80356957
BRCA1	NM_007294.3:c.5198A>T	p.Asp1733Val	BRCT repeats	D1733V, D1754V, D629V, D1686V	VUS	2018-08-27	criteria provided, single submitter	1	17	41209148	491101	484893	rs80357270
BRCA1	NM_007294.3:c.5198A>G	p.Asp1733Gly	BRCT repeats	D1733G, D1754G, D629G, D1686G	B/LB	2018-02-14	criteria provided, multiple submitters, no conflicts	2	17	41209148	55453	70120	rs80357270
BRCA1	NM_007294.3:c.5197G>C	p.Asp1733His	BRCT repeats	D1733H, D629H, D1754H, D1686H	VUS	2018-09-25	criteria provided, single submitter	1	17	41209149	628107	618558	rs398122693
BRCA1	NM_007294.3:c.5195A>G	p.His1732Arg	BRCT repeats	H1753R, H1685R, H628R, H1732R	VUS	2018-09-20	criteria provided, single submitter	1	17	41209151	653572	645924
BRCA1	NM_007294.3:c.5191G>A	p.Glu1731Lys	BRCT repeats	E1731K, E1684K, E1752K, E627K	VUS	2017-07-05	criteria provided, single submitter	1	17	41215352	91641	97118	rs397507244
BRCA1	NM_007294.3:c.5189A>T	p.Asn1730Ile	BRCT repeats	N1730I, N1751I, N1683I, N626I	VUS	2017-07-20	criteria provided, single submitter	1	17	41215354	485403	478562	rs80357171
BRCA1	NM_007294.3:c.5186T>A	p.Leu1729Gln	BRCT repeats	L1729Q, L1682Q, L625Q, L1750Q	VUS	2016-06-21	criteria provided, multiple submitters, no conflicts	2	17	41215357	182166	180824	rs730881496
BRCA1	NM_007294.3:c.5179A>C	p.Lys1727Gln	BRCT repeats	K1727Q, K1680Q, K623Q, K1748Q	VUS	2015-01-27	criteria provided, single submitter	1	17	41215364	418072	409948	rs80357347
BRCA1	NM_007294.3:c.5177G>C	p.Arg1726Thr	BRCT repeats	R1726T, R622T, R1747T, R1679T	VUS	2017-08-15	criteria provided, single submitter	1	17	41215366	531408	531552	rs786203547
BRCA1	NM_007294.3:c.5177G>T	p.Arg1726Ile	BRCT repeats	R1726I, R1679I, R622I, R1747I	VUS	2018-03-09	criteria provided, multiple submitters, no conflicts	2	17	41215366	187201	184883	rs786203547
BRCA1	NM_007294.3:c.5176A>G	p.Arg1726Gly	BRCT repeats	R1726G, R1679G, R1747G, R622G	B/LB	2017-07-06	criteria provided, multiple submitters, no conflicts	2	17	41215367	55443	70110	rs80357501
BRCA1	NM_007294.3:c.5175A>C	p.Glu1725Asp	BRCT repeats	E1725D, E1678D, E1746D, E621D	VUS	2018-04-10	criteria provided, multiple submitters, no conflicts	2	17	41215368	419703	409949	rs191373374
BRCA1	NM_007294.3:c.5172A>C	p.Lys1724Asn	BRCT repeats	K1724N, K1745N, K620N, K1677N	VUS	2015-12-02	criteria provided, single submitter	1	17	41215371	246200	245021	rs879254150
BRCA1	NM_007294.3:c.5168T>C	p.Ile1723Thr	BRCT repeats	I1723T, I1744T, I619T, I1676T	VUS	2017-08-28	criteria provided, single submitter	1	17	41215375	531248	531292	rs1064793533
BRCA1	NM_007294.3:c.5168T>A	p.Ile1723Asn	BRCT repeats	I1723N, I1744N, I619N, I1676N	VUS	2015-04-23	criteria provided, single submitter	1	17	41215375	418930	409950	rs1064793533
BRCA1	NM_007294.3:c.5167A>G	p.Ile1723Val	BRCT repeats	I1723V, I1676V, I619V, I1744V	VUS	2018-06-20	criteria provided, single submitter	1	17	41215376	462662	468113	rs1426821558
BRCA1	NM_007294.3:c.5165C>A	p.Ser1722Tyr	BRCT repeats	S1722Y, S1675Y, S1743Y, S618Y	VUS	2018-12-23	criteria provided, multiple submitters, no conflicts	2	17	41215378	491098	484900	rs80357104
BRCA1	NM_007294.3:c.5165C>T	p.Ser1722Phe	BRCT repeats	S1722F, S1675F, S1743F, S618F	P/LP	2018-11-24	criteria provided, multiple submitters, no conflicts	2	17	41215378	55441	70108	rs80357104
BRCA1	NM_007294.3:c.5164T>C	p.Ser1722Pro	BRCT repeats	S1722P, S1675P, S1743P, S618P	LP	2015-05-27	criteria provided, single submitter	1	17	41215379	125791	131329	rs483353100
BRCA1	NM_007294.3:c.5161C>G	p.Gln1721Glu	BRCT repeats	Q1721E, Q1674E, Q1742E, Q617E	VUS	2016-05-19	criteria provided, multiple submitters, no conflicts	2	17	41215382	240818	242760	rs878854957
BRCA1	NM_007294.3:c.5158A>G	p.Thr1720Ala	BRCT repeats	T1720A, T616A, T1673A, T1741A	B	2015-08-10	reviewed by expert panel	3	17	41215385	55438	70105	rs56195342
BRCA1	NM_007294.3:c.5156T>C	p.Val1719Ala	BRCT repeats	V1672A, V615A, V1719A, V1740A	VUS	2018-08-15	criteria provided, single submitter	1	17	41215387	652310	645925
BRCA1	NM_007294.3:c.5156T>G	p.Val1719Gly	BRCT repeats	V1719G, V1740G, V615G, V1672G	VUS	2017-06-28	criteria provided, single submitter	1	17	41215387	482950	478563	rs1247437511
BRCA1	NM_007294.3:c.5155G>T	p.Val1719Leu	BRCT repeats	V1719L, V1672L, V1740L, V615L	VUS	2018-03-13	criteria provided, single submitter	1	17	41215388	245993	245022	rs749465132
BRCA1	NM_007294.3:c.5154G>T	p.Trp1718Cys	BRCT repeats	W1718C, W1671C, W1739C, W614C	LP	2016-10-25	criteria provided, multiple submitters, no conflicts	2	17	41215389	55435	70102	rs80357239
BRCA1	NM_007294.3:c.5153G>C	p.Trp1718Ser	BRCT repeats	W1718S, W1671S, W1739S, W614S	LP	2015-08-04	criteria provided, single submitter	1	17	41215390	55433	70100	rs41293461
BRCA1	NM_007294.3:c.5152T>G	p.Trp1718Gly	BRCT repeats	W1718G, W1671G, W1739G, W614G	VUS	2018-09-11	criteria provided, single submitter	1	17	41215891	627968	618559	rs1567769155
BRCA1	NM_007294.3:c.5146_5148delinsAAA	p.Tyr1716Lys	BRCT repeats	Y1716K	VUS	2018-07-22	criteria provided, single submitter	1	17	41215895 - 41215897	489729	482989	rs1555578543
BRCA1	NM_007294.3:c.5147A>C	p.Tyr1716Ser	BRCT repeats	Y1716S, Y1669S, Y1737S, Y612S	VUS	2015-10-07	criteria provided, single submitter	1	17	41215896	187156	184886	rs587782456
BRCA1	NM_007294.3:c.5147A>G	p.Tyr1716Cys	BRCT repeats	Y1716C, Y1669C, Y1737C, Y612C	VUS	2018-11-15	criteria provided, multiple submitters, no conflicts	2	17	41215896	142424	152138	rs587782456
BRCA1	NM_007294.3:c.5145C>G	p.Ser1715Arg	BRCT repeats	S1715R, S1736R, S611R, S1668R	P	2015-10-02	criteria provided, single submitter	1	17	41215898	55418	70085	rs80357094
BRCA1	NM_007294.3:c.5144G>T	p.Ser1715Ile	BRCT repeats	S1715I, S611I, S1668I, S1736I	VUS	2016-11-01	criteria provided, single submitter	1	17	41215899	422674	409951	rs45444999
BRCA1	NM_007294.3:c.5144G>A	p.Ser1715Asn	BRCT repeats	S1715N, S1736N, S1668N, S611N	LP	2017-09-18	criteria provided, multiple submitters, no conflicts	2	17	41215899	55416	70083	rs45444999
BRCA1	NM_007294.3:c.5143A>C	p.Ser1715Arg	BRCT repeats	S1715R, S1668R, S611R, S1736R	P	2015-08-10	reviewed by expert panel	3	17	41215900	55414	70081	rs80357222
BRCA1	NM_007294.3:c.5141T>C	p.Val1714Ala	BRCT repeats	V1714A, V610A, V1667A, V1735A	VUS	2018-10-30	criteria provided, single submitter	1	17	41215902	629871	618560	rs80357243
BRCA1	NM_007294.3:c.5141T>G	p.Val1714Gly	BRCT repeats	V1714G, V610G, V1667G, V1735G	LP	2017-08-11	criteria provided, multiple submitters, no conflicts	2	17	41215902	55413	70080	rs80357243
BRCA1	NM_007294.3:c.5140G>T	p.Val1714Phe	BRCT repeats	V1714F, V1667F, V610F, V1735F	VUS	2018-06-18	criteria provided, single submitter	1	17	41215903	631061	618561	rs1567769244
BRCA1	NM_007294.3:c.5137G>A	p.Val1713Ile	BRCT repeats	V1713I, V1734I, V1666I, V609I	VUS	2017-12-20	criteria provided, single submitter	1	17	41215906	418578	409952	rs1064793309
BRCA1	NM_007294.3:c.5131A>C	p.Lys1711Gln	BRCT repeats	K1711Q, K1732Q, K607Q, K1664Q	VUS	2016-07-25	criteria provided, single submitter	1	17	41215912	409313	401972	rs886040272
BRCA1	NM_007294.3:c.5129G>A	p.Gly1710Glu	BRCT repeats	G1710E, G606E, G1663E, G1731E	VUS	2018-07-02	criteria provided, multiple submitters, no conflicts	2	17	41215914	91638	97115	rs398122691
BRCA1	NM_007294.3:c.5126G>A	p.Gly1709Glu	BRCT repeats	G1709E, G1730E, G605E, G1662E	VUS	2018-03-19	criteria provided, single submitter	1	17	41215917	188417	186538	rs786204269
BRCA1	NM_007294.3:c.5125G>A	p.Gly1709Arg	BRCT repeats	G1709R, G1662R, G1730R, G605R	VUS	2018-07-12	criteria provided, multiple submitters, no conflicts	2	17	41215918	254642	249181	rs886038197
BRCA1	NM_007294.3:c.5123C>A	p.Ala1708Glu	BRCT repeats	A1708E, A1661E, A1729E, A604E	P	2015-08-10	reviewed by expert panel	3	17	41215920	55407	70074	rs28897696
BRCA1	NM_007294.3:c.5123C>T	p.Ala1708Val	BRCT repeats	A1708V, A1661V, A1729V, A604V	VUS	2018-12-26	criteria provided, multiple submitters, no conflicts	2	17	41215920	37640	46196	rs28897696
BRCA1	NM_007294.3:c.5122G>A	p.Ala1708Thr	BRCT repeats	A1706T, A1708T, A1661T, A1729T, A604T	VUS	2016-10-31	criteria provided, multiple submitters, no conflicts	2	17	41215921	37639	46195	rs397507243
BRCA1	NM_007294.3:c.5120T>C	p.Ile1707Thr	BRCT repeats	I1707T, I603T, I1660T, I1728T	VUS	2017-11-30	criteria provided, multiple submitters, no conflicts	2	17	41215923	481464	479263	rs1064796143
BRCA1	NM_007294.3:c.5120T>G	p.Ile1707Ser	BRCT repeats	I1707S, I603S, I1728S, I1660S	VUS	2017-01-03	criteria provided, single submitter	1	17	41215923	422989	409953	rs1064796143
BRCA1	NM_007294.3:c.5117G>C	p.Gly1706Ala	BRCT repeats	G1706A, G1659A, G602A, G1727A	B	2015-08-10	reviewed by expert panel	3	17	41215926	55406	70073	rs80356860
BRCA1	NM_007294.3:c.5117G>A	p.Gly1706Glu	BRCT repeats	G1706E, G1727E, G1659E, G602E	P	2015-08-10	reviewed by expert panel	3	17	41215926	37638	46194	rs80356860
BRCA1	NM_007294.3:c.5116G>C	p.Gly1706Arg	BRCT repeats	G1706R, G1659R, G1727R, G602R	VUS	2015-10-20	criteria provided, single submitter	1	17	41215927	267219	262100	rs886040864
BRCA1	NM_007294.3:c.5114T>G	p.Leu1705Arg	BRCT repeats	L1705R, L1726R, L601R, L1658R	VUS	2015-11-25	criteria provided, single submitter	1	17	41215929	240816	242762	rs397507242
BRCA1	NM_007294.3:c.5113C>G	p.Leu1705Val	BRCT repeats	L1705V, L1658V, L1726V, L601V	VUS	2018-08-02	criteria provided, multiple submitters, no conflicts	2	17	41215930	41832	50271	rs80356858
BRCA1	NM_007294.3:c.5111T>A	p.Phe1704Tyr	BRCT repeats	F1704Y, F600Y, F1657Y, F1725Y	VUS	2017-07-11	criteria provided, single submitter	1	17	41215932	479267	478566	rs1555578598
BRCA1	NM_007294.3:c.5110T>C	p.Phe1704Leu	BRCT repeats	F1704L, F1725L, F600L, F1657L	VUS	2017-10-02	criteria provided, multiple submitters, no conflicts	2	17	41215933	440479	432896	rs1555578599
BRCA1	NM_007294.3:c.5108A>G	p.Tyr1703Cys	BRCT repeats	Y1703C, Y1656C, Y599C, Y1724C	VUS	2018-07-06	criteria provided, multiple submitters, no conflicts	2	17	41215935	232915	235945	rs876660071
BRCA1	NM_007294.3:c.5107T>C	p.Tyr1703His	BRCT repeats	Y1703H, Y1724H, Y1656H, Y599H	VUS	2015-05-14	criteria provided, single submitter	1	17	41215936	216673	213305	rs863224763
BRCA1	NM_007294.3:c.5102T>C	p.Leu1701Pro	BRCT repeats	L1701P, L1722P, L1654P, L597P	VUS	2018-08-06	criteria provided, single submitter	1	17	41215941	664982	645926
BRCA1	NM_007294.3:c.5101C>A	p.Leu1701Met	BRCT repeats	L1701M, L597M, L1722M, L1654M	VUS	2018-09-04	criteria provided, multiple submitters, no conflicts	2	17	41215942	409300	401980	rs910555398
BRCA1	NM_007294.3:c.5098A>C	p.Thr1700Pro	BRCT repeats	T1700P, T596P, T1653P, T1721P	VUS	2018-05-30	criteria provided, multiple submitters, no conflicts	2	17	41215945	531317	531056	rs397509227
BRCA1	NM_007294.3:c.5098A>G	p.Thr1700Ala	BRCT repeats	T1700A, T596A, T1653A, T1721A	LP	2018-07-25	criteria provided, single submitter	1	17	41215945	55399	70066	rs397509227
BRCA1	NM_007294.3:c.5096G>A	p.Arg1699Gln	BRCT repeats	R1699Q, R1652Q, R595Q, R1720Q	P/LP	2018-12-28	criteria provided, multiple submitters, no conflicts	2	17	41215947	37636	46192	rs41293459
BRCA1	NM_007294.3:c.5095C>T	p.Arg1699Trp	BRCT repeats	R1699W, R595W, R1720W, R1652W	P	2015-08-10	reviewed by expert panel	3	17	41215948	55396	70063	rs55770810
BRCA1	NM_007294.3:c.5089T>A	p.Cys1697Ser	BRCT repeats	C1697S, C1650S, C593S, C1718S	VUS	2013-12-09	criteria provided, single submitter	1	17	41215954	141077	150791	rs80356993
BRCA1	NM_007294.3:c.5089T>C	p.Cys1697Arg	BRCT repeats	C1697R, C1650R, C593R, C1718R	LP	2015-09-24	criteria provided, single submitter	1	17	41215954	55392	70059	rs80356993
BRCA1	NM_007294.3:c.5087T>C	p.Val1696Ala	BRCT repeats	V1696A, V1649A, V1717A, V592A	VUS	2018-09-06	criteria provided, single submitter	1	17	41215956	631419	618562	rs397509226
BRCA1	NM_007294.3:c.5086G>A	p.Val1696Met	BRCT repeats	V1696M, V1717M, V592M, V1649M	VUS	2018-01-18	criteria provided, single submitter	1	17	41215957	409346	401983	rs80357125
BRCA1	NM_007294.3:c.5086G>T	p.Val1696Leu	BRCT repeats	V1696L, V1649L, V1717L, V592L	VUS	2016-04-09	criteria provided, single submitter	1	17	41215957	240813	242765	rs80357125
BRCA1	NM_007294.3:c.5086G>C	p.Val1696Leu	BRCT repeats	V1696L, V1649L, V1717L, V592L	VUS	2016-02-09	criteria provided, single submitter	1	17	41215957	55390	70057	rs80357125
BRCA1	NM_007294.3:c.5085T>A	p.Phe1695Leu	BRCT repeats	F1695L, F591L, F1648L, F1716L	VUS	2016-07-22	criteria provided, single submitter	1	17	41215958	55389	70056	rs80357387
BRCA1	NM_007294.3:c.5081A>G	p.Glu1694Gly	BRCT repeats	E1694G, E590G, E1647G, E1715G	VUS	2018-06-21	criteria provided, single submitter	1	17	41215962	567879	571137	rs1567769562
BRCA1	NM_007294.3:c.5080G>A	p.Glu1694Lys	BRCT repeats	E1694K, E1715K, E1647K, E590K	VUS	2018-02-26	criteria provided, single submitter	1	17	41215963	566134	569080
BRCA1	NM_007294.3:c.5078C>T	p.Ala1693Val	BRCT repeats	A1693V, A1646V, A589V, A1714V	VUS	2018-07-20	criteria provided, single submitter	1	17	41215965	631209	618563	rs1567769586
BRCA1	NM_007294.3:c.5075A>C	p.Asp1692Ala	BRCT repeats	D1692A, D1645A, D1713A, D588A	VUS	2012-10-12	criteria provided, single submitter	1	17	41215968	254641	249182	rs397509222
BRCA1	NM_007294.3:c.5075A>T	p.Asp1692Val	BRCT repeats	D1692V, D1645V, D1713V, D588V	VUS	2016-09-13	criteria provided, multiple submitters, no conflicts	2	17	41215968	55383	70050	rs397509222
BRCA1	NM_007294.3:c.5074G>T	p.Asp1692Tyr	BRCT repeats	D1692Y, D1645Y, D1713Y, D588Y	P	2015-10-02	criteria provided, single submitter	1	17	41219625	55376	70043	rs80187739
BRCA1	NM_007294.3:c.5074G>C	p.Asp1692His	BRCT repeats	D1692H, D1713H, D588H, D1645H	P/LP	2018-09-24	criteria provided, multiple submitters, no conflicts	2	17	41219625	37633	46189	rs80187739
BRCA1	NM_007294.3:c.5074G>A	p.Asp1692Asn	BRCT repeats	D1692N, D1645N, D1713N, D588N	P/LP	2018-07-03	criteria provided, multiple submitters, no conflicts	2	17	41219625	37632	46188	rs80187739
BRCA1	NM_007294.3:c.5072C>T	p.Thr1691Ile	BRCT repeats	T1691I, T1712I, T1644I, T587I	LP	2018-04-19	criteria provided, multiple submitters, no conflicts	2	17	41219627	37628	46184	rs80357034
BRCA1	NM_007294.3:c.5072C>A	p.Thr1691Lys	BRCT repeats	T1691K, T1644K, T1712K, T587K	LP	2019-01-09	criteria provided, multiple submitters, no conflicts	2	17	41219627	37627	46183	rs80357034
BRCA1	NM_007294.3:c.5071A>G	p.Thr1691Ala	BRCT repeats	T1691A, T1712A, T587A, T1644A	VUS	2018-07-03	criteria provided, multiple submitters, no conflicts	2	17	41219628	55371	70038	rs397509219
BRCA1	NM_007294.3:c.5068A>C	p.Lys1690Gln	BRCT repeats	K1690Q, K1711Q, K1643Q, K586Q	VUS	2018-12-14	criteria provided, multiple submitters, no conflicts	2	17	41219631	55370	70037	rs397507239
BRCA1	NM_007294.3:c.5067G>A	p.Met1689Ile	BRCT repeats	M1642I, M1689I, M1710I, M585I	VUS	2018-11-28	criteria provided, single submitter	1	17	41219632	644391	645927
BRCA1	NM_007294.3:c.5066T>C	p.Met1689Thr	BRCT repeats	M1689T, M585T, M1642T, M1710T	VUS	2018-06-06	criteria provided, multiple submitters, no conflicts	2	17	41219633	55369	70036	rs80357061
BRCA1	NM_007294.3:c.5066T>G	p.Met1689Arg	BRCT repeats	M1689R, M1642R, M585R, M1710R	P/LP	2018-08-17	criteria provided, multiple submitters, no conflicts	2	17	41219633	37625	46181	rs80357061
BRCA1	NM_007294.3:c.5065A>C	p.Met1689Leu	BRCT repeats	M1689L, M1642L, M585L, M1710L	VUS	2016-03-28	criteria provided, single submitter	1	17	41219634	496390	487851	rs1555579619
BRCA1	NM_007294.3:c.5065A>G	p.Met1689Val	BRCT repeats	M1689V, M1710V, M585V, M1642V	VUS	2018-06-10	criteria provided, multiple submitters, no conflicts	2	17	41219634	481444	479275	rs1555579619
BRCA1	NM_007294.3:c.5063T>C	p.Val1688Ala	BRCT repeats	V1641A, V1709A, V1688A, V584A	VUS	2018-12-28	criteria provided, single submitter	1	17	41219636	655629	645928
BRCA1	NM_007294.3:c.5060T>G	p.Val1687Gly	BRCT repeats	V1687G, V1640G, V583G, V1708G	VUS	2014-04-07	criteria provided, single submitter	1	17	41219639	433721	427536	rs1555579627
BRCA1	NM_007294.3:c.5057A>C	p.His1686Pro	BRCT repeats	H1686P, H582P, H1707P, H1639P	VUS	2018-08-01	criteria provided, single submitter	1	17	41219642	584509	575609
BRCA1	NM_007294.3:c.5057A>G	p.His1686Arg	BRCT repeats	H1686R, H582R, H1707R, H1639R	LP	2018-04-05	criteria provided, multiple submitters, no conflicts	2	17	41219642	183179	181314	rs730882166
BRCA1	NM_007294.3:c.5056C>T	p.His1686Tyr	BRCT repeats	H1686Y, H1639Y, H582Y, H1707Y	VUS	2018-10-31	criteria provided, multiple submitters, no conflicts	2	17	41219643	531444	531064	rs1555579648
BRCA1	NM_007294.3:c.5054C>T	p.Thr1685Ile	BRCT repeats	T1685I, T1638I, T1706I, T581I	P	2015-08-10	reviewed by expert panel	3	17	41219645	55365	70032	rs80357043
BRCA1	NM_007294.3:c.5053A>G	p.Thr1685Ala	BRCT repeats	T1685A, T1638A, T581A, T1706A	P	2015-08-10	reviewed by expert panel	3	17	41219646	55364	70031	rs80356890
BRCA1	NM_007294.3:c.5050A>T	p.Thr1684Ser	BRCT repeats	T1637S, T1684S, T1705S, T580S	VUS	2018-11-11	criteria provided, single submitter	1	17	41219649	653644	645929
BRCA1	NM_007294.3:c.5050A>G	p.Thr1684Ala	BRCT repeats	T1684A, T1637A, T1705A, T580A	VUS	2016-12-01	criteria provided, single submitter	1	17	41219649	485376	478569	rs879255491
BRCA1	NM_007294.3:c.5044G>A	p.Glu1682Lys	BRCT repeats	E1682K, E1635K, E1703K, E578K	B	2015-08-10	reviewed by expert panel	3	17	41219655	55361	70028	rs80356958
BRCA1	NM_007294.3:c.5042C>T	p.Thr1681Ile	BRCT repeats	T1681I, T1634I, T1702I, T577I	VUS	2018-07-10	criteria provided, single submitter	1	17	41219657	188416	186539	rs766784305
BRCA1	NM_007294.3:c.5041A>C	p.Thr1681Pro	BRCT repeats	T1681P, T1634P, T577P, T1702P	VUS	2018-05-09	criteria provided, multiple submitters, no conflicts	2	17	41219658	231712	235946	rs876659314
BRCA1	NM_007294.3:c.5036T>C	p.Leu1679Pro	BRCT repeats	L1679P, L575P, L1700P, L1632P	VUS	2018-12-28	criteria provided, single submitter	1	17	41219663	216672	213306	rs760038328
BRCA1	NM_007294.3:c.5035C>G	p.Leu1679Val	BRCT repeats	L1632V, L1679V, L1700V, L575V	VUS	2018-08-29	criteria provided, single submitter	1	17	41219664	665905	645930
BRCA1	NM_007294.3:c.5030C>T	p.Thr1677Ile	BRCT repeats	T1677I, T1630I, T573I, T1698I	VUS	2015-08-03	criteria provided, single submitter	1	17	41219669	233207	235947	rs876660263
BRCA1	NM_007294.3:c.5028A>T	p.Leu1676Phe	BRCT repeats	L1676F, L1697F, L572F, L1629F	VUS	2015-05-11	criteria provided, single submitter	1	17	41219671	419031	409954	rs1064793596
BRCA1	NM_007294.3:c.5023A>G	p.Thr1675Ala	BRCT repeats	T1675A, T571A, T1628A, T1696A	LB	2017-04-28	criteria provided, single submitter	1	17	41219676	482928	478661	rs774452090
BRCA1	NM_007294.3:c.5018A>G	p.His1673Arg	BRCT repeats	H1673R, H1694R, H1626R, H569R	VUS	2015-07-21	criteria provided, single submitter	1	17	41219681	419497	409955	rs1064793913
BRCA1	NM_007294.3:c.5015A>T	p.His1672Leu	BRCT repeats	H1672L, H1693L, H1625L, H568L	VUS	2018-07-09	criteria provided, single submitter	1	17	41219684	631148	618566	rs1567772328
BRCA1	NM_007294.3:c.5006C>T	p.Ala1669Val	BRCT repeats	A1669V, A1690V, A1622V, A565V	VUS	2018-08-26	criteria provided, multiple submitters, no conflicts	2	17	41219693	373827	360717	rs1057518640
BRCA1	NM_007294.3:c.5003T>G	p.Phe1668Cys	BRCT repeats	F1668C, F564C, F1621C, F1689C	VUS	2018-08-15	criteria provided, single submitter	1	17	41219696	631339	618567	rs1567772408
BRCA1	NM_007294.3:c.5003T>C	p.Phe1668Ser	BRCT repeats	F1668S, F1689S, F564S, F1621S	VUS	2018-09-14	criteria provided, single submitter	1	17	41219696	629251	618568	rs1567772408
BRCA1	NM_007294.3:c.5002T>A	p.Phe1668Ile	BRCT repeats	F1668I, F1621I, F1689I, F564I	VUS	2014-10-03	criteria provided, single submitter	1	17	41219697	141071	150785	rs587781472
BRCA1	NM_007294.3:c.5000A>G	p.Lys1667Arg	BRCT repeats	K1667R, K1620R, K1688R, K563R	VUS	2014-05-26	criteria provided, single submitter	1	17	41219699	375448	362215	rs1057519495
BRCA1	NM_007294.3:c.4999A>G	p.Lys1667Glu	BRCT repeats	K1667E, K563E, K1620E, K1688E	VUS	2018-05-30	criteria provided, single submitter	1	17	41219700	489727	482932	rs80357204
BRCA1	NM_007294.3:c.4997A>G	p.Tyr1666Cys	BRCT repeats	Y1666C, Y562C, Y1687C, Y1619C	VUS	2018-09-06	criteria provided, multiple submitters, no conflicts	2	17	41219702	55352	70019	rs397509216
BRCA1	NM_007294.3:c.4993G>C	p.Val1665Leu	BRCT repeats	V1665L, V1618L, V561L, V1686L	VUS	2018-07-15	criteria provided, multiple submitters, no conflicts	2	17	41219706	479204	478664	rs80357169
BRCA1	NM_007294.3:c.4991T>C	p.Leu1664Pro	BRCT repeats	L1664P, L1685P, L1617P, L560P	B	2015-08-10	reviewed by expert panel	3	17	41219708	37621	46177	rs80357314
BRCA1	NM_007294.3:c.4988T>A	p.Met1663Lys	BRCT repeats	M1663K, M559K, M1684K, M1616K	VUS	2018-08-29	criteria provided, multiple submitters, no conflicts	2	17	41219711	55349	70016	rs80357205
BRCA1	NM_007294.3:c.4985T>C	p.Phe1662Ser	BRCT repeats	F1662S, F558S, F1615S, F1683S	B	2015-08-10	reviewed by expert panel	3	17	41222946	55339	70006	rs28897695
BRCA1	NM_007294.3:c.4981G>A	p.Glu1661Lys	BRCT repeats	E1661K, E1682K, E1614K, E557K	VUS	2018-03-02	criteria provided, multiple submitters, no conflicts	2	17	41222950	375447	362216	rs80357401
BRCA1	NM_007294.3:c.4973C>A	p.Thr1658Asn	BRCT repeats	T1658N, T1679N, T1611N, T554N	VUS	2018-08-07	criteria provided, single submitter	1	17	41222958	630092	618569	rs1015073230
BRCA1	NM_007294.3:c.4970T>C	p.Leu1657Pro	BRCT repeats	L1610P, L553P, L1657P, L1678P	VUS	2018-09-02	criteria provided, single submitter	1	17	41222961	661520	645931
BRCA1	NM_007294.3:c.4964C>T	p.Ser1655Phe	BRCT repeats	S1655F, S1676F, S551F, S1608F	P/LP	2018-10-31	criteria provided, multiple submitters, no conflicts	2	17	41222967	55333	70000	rs80357390
BRCA1	NM_007294.3:c.4957G>A	p.Val1653Met	BRCT repeats	V1653M, V1606M, V1674M, V549M	VUS	2015-02-13	criteria provided, single submitter	1	17	41222974	55331	69998	rs80357261
BRCA1	NM_007294.3:c.4955_4956delinsAA	p.Met1652Lys	BRCT repeats	M1652K	VUS	2018-10-01	criteria provided, single submitter	1	17	41222975 - 41222976	665843	645932
BRCA1	NM_007299.4:c.1644G>A	p.Met548Ile	BRCT repeats	M1652I, M1625I, M548I, M1673I, M1605I	B	2015-08-10	reviewed by expert panel	3	17	41222975	41830	50269	rs1799967
BRCA1	NM_007294.3:c.4955T>A	p.Met1652Lys	BRCT repeats	M1652K, M1673K, M1605K, M548K	VUS	2015-12-08	criteria provided, single submitter	1	17	41222976	188415	186540	rs80356968
BRCA1	NM_007300.4:c.5018T>C	p.Met1673Thr	BRCT repeats	M1652T, M1673T, M1605T, M548T	B	2015-08-10	reviewed by expert panel	3	17	41222976	37615	46171	rs80356968
BRCA1	NM_007294.3:c.4954A>T	p.Met1652Leu	BRCT repeats	M1652L, M1673L, M548L, M1605L	VUS	2018-05-18	criteria provided, single submitter	1	17	41222977	573569	574468	rs1348949389
BRCA1	NM_007294.3:c.4954A>G	p.Met1652Val	BRCT repeats	M1652V, M1605V, M548V, M1673V	VUS	2016-07-12	criteria provided, single submitter	1	17	41222977	479222	479282	rs1348949389
BRCA1	NM_007294.3:c.4951T>C	p.Ser1651Pro	BRCT repeats	S1651P, S1672P, S1604P, S547P	VUS	2017-06-01	criteria provided, multiple submitters, no conflicts	2	17	41222980	246002	245025	rs879254042
BRCA1	NM_007294.3:c.4949T>C	p.Met1650Thr	BRCT repeats	M1650T, M1603T, M1671T, M546T	VUS	2018-10-02	criteria provided, multiple submitters, no conflicts	2	17	41222982	441375	435106	rs778487856
BRCA1	NM_007294.3:c.4946G>C	p.Arg1649Thr	BRCT repeats	R1649T, R1670T, R1602T, R545T	VUS	2015-08-26	criteria provided, single submitter	1	17	41222985	233593	235950	rs876660509
BRCA1	NM_007294.3:c.4942A>G	p.Lys1648Glu		K1601E, K1669E, K1648E, K544E	VUS	2018-08-16	criteria provided, single submitter	1	17	41222989	662443	645934
BRCA1	NM_007294.3:c.4934G>T	p.Arg1645Met		R1645M, R541M, R1598M, R1666M	VUS	2018-07-05	criteria provided, single submitter	1	17	41222997	55320	69987	rs70953661
BRCA1	NM_007294.3:c.4931A>G	p.Glu1644Gly		E1644G, E1597G, E1665G, E540G	VUS	2018-09-06	criteria provided, multiple submitters, no conflicts	2	17	41223000	55318	69985	rs80357016
BRCA1	NM_007294.3:c.4921G>A	p.Ala1641Thr		A1641T, A1662T, A1594T, A537T	VUS	2015-03-07	criteria provided, single submitter	1	17	41223010	55316	69983	rs1800726
BRCA1	NM_007294.3:c.4918A>G	p.Thr1640Ala		T1640A, T1593A, T536A, T1661A	VUS	2016-02-15	criteria provided, single submitter	1	17	41223013	481432	479293	rs1555580683
BRCA1	NM_007294.3:c.4916T>C	p.Leu1639Ser		L1639S, L535S, L1660S, L1592S	VUS	2018-05-07	criteria provided, single submitter	1	17	41223015	628290	618570	rs1567774676
BRCA1	NM_007294.3:c.4910C>A	p.Pro1637Gln		P1637Q, P533Q, P1590Q, P1658Q	VUS	2016-11-07	criteria provided, single submitter	1	17	41223021	422707	409956	rs80357048
BRCA1	NM_007294.3:c.4910C>T	p.Pro1637Leu		P1637L, P1590L, P533L, P1658L	B	2015-08-10	reviewed by expert panel	3	17	41223021	55314	69981	rs80357048
BRCA1	NM_007294.3:c.4909C>T	p.Pro1637Ser		P1637S, P1590S, P1658S, P533S	VUS	2015-07-02	criteria provided, single submitter	1	17	41223022	232788	235952	rs876659989
BRCA1	NM_007294.3:c.4903G>C	p.Glu1635Gln		E1635Q, E1588Q, E1656Q, E531Q	VUS	2018-01-24	criteria provided, single submitter	1	17	41223028	570792	571399
BRCA1	NM_007294.3:c.4903G>A	p.Glu1635Lys		E1635K, E1656K, E1588K, E531K	VUS	2017-10-16	criteria provided, multiple submitters, no conflicts	2	17	41223028	41829	50268	rs200432771
BRCA1	NM_007294.3:c.4900A>G	p.Arg1634Gly		R1634G, R530G, R1655G, R1587G	VUS	2018-11-01	criteria provided, single submitter	1	17	41223031	650798	645935
BRCA1	NM_007294.3:c.4899C>A	p.Ser1633Arg		S1633R, S1586R, S1654R, S529R	VUS	2018-09-04	criteria provided, single submitter	1	17	41223032	631413	618572	rs1567774741
BRCA1	NM_007294.3:c.4897A>C	p.Ser1633Arg		S1633R, S529R, S1586R, S1654R	VUS	2017-12-18	criteria provided, single submitter	1	17	41223034	531355	531181	rs1555580711
BRCA1	NM_007294.3:c.4895T>G	p.Val1632Gly		V1632G, V1585G, V528G, V1653G	VUS	2018-06-10	criteria provided, single submitter	1	17	41223036	630951	618573	rs1397965282
BRCA1	NM_007294.3:c.4894G>C	p.Val1632Leu		V1632L, V1653L, V528L, V1585L	VUS	2018-09-04	criteria provided, single submitter	1	17	41223037	631407	618574	rs770193975
BRCA1	NM_007294.3:c.4894G>A	p.Val1632Met		V1632M, V1653M, V1585M, V528M	VUS	2018-12-13	criteria provided, multiple submitters, no conflicts	2	17	41223037	409339	401986	rs770193975
BRCA1	NM_007294.3:c.4894G>T	p.Val1632Leu		V1632L, V528L, V1585L, V1653L	VUS	2015-07-23	criteria provided, single submitter	1	17	41223037	186979	184895	rs770193975
BRCA1	NM_007294.3:c.4893T>A	p.Ser1631Arg		S1631R, S527R, S1652R, S1584R	VUS	2018-07-09	criteria provided, single submitter	1	17	41223038	628576	618575	rs80356850
BRCA1	NM_007294.3:c.4892G>A	p.Ser1631Asn		S1631N, S527N, S1584N, S1652N	VUS	2018-07-31	criteria provided, multiple submitters, no conflicts	2	17	41223039	55309	69976	rs273901742
BRCA1	NM_007294.3:c.4891A>T	p.Ser1631Cys		S1631C, S1584C, S1652C, S527C	VUS	2014-08-25	criteria provided, single submitter	1	17	41223040	186154	184896	rs786202734
BRCA1	NM_007294.3:c.4884G>T	p.Met1628Ile		M1628I, M1581I, M524I, M1649I	VUS	2017-05-12	criteria provided, multiple submitters, no conflicts	2	17	41223047	55307	69974	rs80357158
BRCA1	NM_007300.4:c.4946T>C	p.Met1649Thr		M1628T, M1649T, M524T, M1581T	B	2015-08-10	reviewed by expert panel	3	17	41223048	41828	50267	rs4986854
BRCA1	NM_007294.3:c.4879G>A	p.Ala1627Thr		A1627T, A1580T, A1648T, A523T	VUS	2016-10-03	criteria provided, single submitter	1	17	41223052	441357	435107	rs774505084
BRCA1	NM_007294.3:c.4874A>G	p.Tyr1625Cys		Y1625C, Y1578C, Y521C, Y1646C	VUS	2015-12-28	criteria provided, multiple submitters, no conflicts	2	17	41223057	182164	180826	rs730881494
BRCA1	NM_007294.3:c.4871G>A	p.Gly1624Glu		G1624E, G520E, G1645E, G1577E	VUS	2017-01-18	criteria provided, single submitter	1	17	41223060	462656	467679	rs1555580767
BRCA1	NM_007294.3:c.4868C>G	p.Ala1623Gly		A1623G, A519G, A1576G, A1644G	P/LP	2019-02-21	criteria provided, multiple submitters, no conflicts	2	17	41223063	37614	46170	rs80356862
BRCA1	NM_007294.3:c.4865C>G	p.Thr1622Ser		T1622S, T518S, T1643S, T1575S	VUS	2014-08-08	criteria provided, single submitter	1	17	41223066	185934	184897	rs786202573
BRCA1	NM_007294.3:c.4864A>G	p.Thr1622Ala		T1622A, T1643A, T1575A, T518A	VUS	2014-05-23	criteria provided, single submitter	1	17	41223067	185243	184898	rs786202026
BRCA1	NM_007294.3:c.4862A>C	p.Asp1621Ala		D1621A, D1642A, D1574A, D517A	VUS	2018-09-25	criteria provided, multiple submitters, no conflicts	2	17	41223069	491088	485099	rs1555580777
BRCA1	NM_007294.3:c.4856C>T	p.Thr1619Ile		T1619I, T1572I, T1640I, T515I	VUS	2015-04-22	criteria provided, single submitter	1	17	41223075	231443	235953	rs876659163
BRCA1	NM_007294.3:c.4853A>G	p.His1618Arg		H1618R, H514R, H1571R, H1639R	VUS	2016-08-09	criteria provided, single submitter	1	17	41223078	482919	478576	rs1277159752
BRCA1	NM_007294.3:c.4852C>T	p.His1618Tyr		H1618Y, H1571Y, H1639Y, H514Y	VUS	2018-07-02	criteria provided, multiple submitters, no conflicts	2	17	41223079	418981	409957	rs755920262
BRCA1	NM_007294.3:c.4852C>A	p.His1618Asn		H1618N, H1639N, H514N, H1571N	VUS	2015-12-03	criteria provided, single submitter	1	17	41223079	245717	245026	rs755920262
BRCA1	NM_007294.3:c.4844C>T	p.Ala1615Val		A1615V, A511V, A1568V, A1636V	VUS	2018-10-16	criteria provided, single submitter	1	17	41223087	489725	482935	rs1555580805
BRCA1	NM_007294.3:c.4843G>A	p.Ala1615Thr		A1615T, A511T, A1568T, A1636T	VUS	2018-11-09	criteria provided, multiple submitters, no conflicts	2	17	41223088	55302	69969	rs80356987
BRCA1	NM_007294.3:c.4841C>T	p.Pro1614Leu		P1614L, P1635L, P1567L, P510L	VUS	2017-02-27	criteria provided, multiple submitters, no conflicts	2	17	41223090	216671	213308	rs766305255
BRCA1	NM_007294.3:c.4840C>T	p.Pro1614Ser		P1614S, P1635S, P1567S, P510S	B	2015-08-10	reviewed by expert panel	3	17	41223091	55301	69968	rs70953660
BRCA1	NM_007294.3:c.4838G>A	p.Ser1613Asn		S1613N, S1634N, S1566N, S509N	VUS	2016-09-24	criteria provided, single submitter	1	17	41223093	481463	478526	rs1555580821
BRCA1	NM_007294.3:c.4837A>G	p.Ser1613Gly		S1613G, S1634G, S509G, S1566G	B	2015-08-10	reviewed by expert panel	3	17	41223094	41827	50266	rs1799966
BRCA1	NM_007294.3:c.4836G>C	p.Gln1612His		Q1612H, Q508H, Q1565H, Q1633H	VUS	2014-05-29	criteria provided, single submitter	1	17	41223095	185283	184901	rs747688901
BRCA1	NM_007294.3:c.4822G>A	p.Ala1608Thr		A1608T, A1629T, A1561T, A504T	VUS	2018-12-02	criteria provided, multiple submitters, no conflicts	2	17	41223109	631142	618576	rs1567775064
BRCA1	NM_007294.3:c.4813T>A	p.Leu1605Met		L1605M, L1558M, L1626M, L501M	VUS	2017-02-23	criteria provided, single submitter	1	17	41223118	185823	184903	rs80356833
BRCA1	NM_007294.3:c.4810C>G	p.Gln1604Glu		Q1557E, Q1604E, Q500E, Q1625E	VUS	2018-10-03	criteria provided, single submitter	1	17	41223121	662076	645936
BRCA1	NM_007294.3:c.4808C>T	p.Pro1603Leu		P1603L, P1556L, P1624L, P499L	VUS	2018-04-10	criteria provided, multiple submitters, no conflicts	2	17	41223123	419702	409958	rs1064794054
BRCA1	NM_007294.3:c.4801A>C	p.Lys1601Gln		K1601Q, K1554Q, K497Q, K1622Q	VUS	2018-06-05	criteria provided, multiple submitters, no conflicts	2	17	41223130	481187	478668	rs80357303
BRCA1	NM_007294.3:c.4795G>A	p.Ala1599Thr		A495T, A1599T, A1552T, A1620T	VUS	2018-11-29	criteria provided, single submitter	1	17	41223136	663314	645937
BRCA1	NM_007294.3:c.4790C>A	p.Thr1597Asn		T1597N, T1550N, T1618N, T493N	VUS	2018-12-21	criteria provided, multiple submitters, no conflicts	2	17	41223141	141272	150986	rs587781623
BRCA1	NM_007294.3:c.4787C>T	p.Ser1596Leu		S1596L, S1549L, S1617L, S492L	VUS	2015-11-01	criteria provided, single submitter	1	17	41223144	55287	69954	rs80357429
BRCA1	NM_007294.3:c.4783T>C	p.Ser1595Pro		S1595P, S1548P, S1616P, S491P	VUS	2017-03-03	criteria provided, multiple submitters, no conflicts	2	17	41223148	441500	435109	rs1325644035
BRCA1	NM_007294.3:c.4781C>A	p.Pro1594Gln		P1594Q, P490Q, P1547Q, P1615Q	VUS	2018-08-21	criteria provided, single submitter	1	17	41223150	489724	483017	rs1301724072
BRCA1	NM_007294.3:c.4780C>T	p.Pro1594Ser		P1594S, P490S, P1615S, P1547S	VUS	2018-02-05	criteria provided, single submitter	1	17	41223151	633087	621570	rs587782012
BRCA1	NM_007294.3:c.4780C>G	p.Pro1594Ala		P1594A, P490A, P1547A, P1615A	VUS	2016-11-03	criteria provided, single submitter	1	17	41223151	141789	151503	rs587782012
BRCA1	NM_007294.3:c.4777A>G	p.Ile1593Val		I1593V, I1546V, I1614V, I489V	VUS	2018-10-18	criteria provided, multiple submitters, no conflicts	2	17	41223154	55285	69952	rs397509197
BRCA1	NM_007294.3:c.4774A>C	p.Asn1592His		N1592H, N1613H, N1545H, N488H	VUS	2018-08-01	criteria provided, single submitter	1	17	41223157	584508	575610	rs1567775261
BRCA1	NM_007294.3:c.4772G>A	p.Gly1591Asp		G1591D, G1544D, G1612D, G487D	VUS	2017-01-25	criteria provided, single submitter	1	17	41223159	462655	467682	rs1555580956
BRCA1	NM_007294.3:c.4771G>A	p.Gly1591Ser		G1591S, G1544S, G1612S, G487S	VUS	2018-06-17	criteria provided, multiple submitters, no conflicts	2	17	41223160	142926	152640	rs587782825
BRCA1	NM_007294.3:c.4769T>C	p.Val1590Ala		V1590A, V1611A, V1543A, V486A	VUS	2017-08-29	criteria provided, single submitter	1	17	41223162	479272	479299	rs773524529
BRCA1	NM_007294.3:c.4765C>G	p.Arg1589Gly		R1589G, R1610G, R1542G, R485G	VUS	2017-06-07	criteria provided, single submitter	1	17	41223166	496389	487946	rs80357002
BRCA1	NM_007294.3:c.4751C>T	p.Ala1584Val		A1584V, A1537V, A1605V, A480V	VUS	2016-08-18	criteria provided, single submitter	1	17	41223180	409295	402645	rs1060502323
BRCA1	NM_007294.3:c.4750G>T	p.Ala1584Ser		A1584S, A480S, A1537S, A1605S	LB	2018-01-15	criteria provided, multiple submitters, no conflicts	2	17	41223181	55279	69946	rs80357070
BRCA1	NM_007294.3:c.4748G>A	p.Arg1583Lys		R1583K, R1604K, R1536K, R479K	VUS	2018-10-05	criteria provided, multiple submitters, no conflicts	2	17	41223183	230482	235956	rs752624544
BRCA1	NM_007294.3:c.4739C>T	p.Ser1580Phe		S1580F, S1601F, S1533F, S476F	VUS	2018-09-26	criteria provided, multiple submitters, no conflicts	2	17	41223192	55275	69942	rs80357411
BRCA1	NM_007294.3:c.4735C>G	p.Pro1579Ala		P1579A, P1600A, P1532A, P475A	VUS	2018-10-26	criteria provided, multiple submitters, no conflicts	2	17	41223196	142301	152015	rs145466894
BRCA1	NM_007294.3:c.4733A>G	p.Asp1578Gly		D1578G, D1599G, D474G, D1531G	VUS	2018-07-02	criteria provided, multiple submitters, no conflicts	2	17	41223198	55274	69941	rs80356930
BRCA1	NM_007294.3:c.4730C>T	p.Ser1577Phe		S1577F, S473F, S1530F, S1598F	VUS	2018-08-30	criteria provided, single submitter	1	17	41223201	491086	485065	rs273901741
BRCA1	NM_007294.3:c.4730C>A	p.Ser1577Tyr		P1577H, S1577Y, S1598Y, S473Y, S1530Y	VUS	2018-12-15	criteria provided, multiple submitters, no conflicts	2	17	41223201	125729	131267	rs273901741
BRCA1	NM_007294.3:c.4727A>G	p.Glu1576Gly		E1576G, E472G, E1597G, E1529G	VUS	2015-04-03	criteria provided, single submitter	1	17	41223204	231185	235957	rs876659007
BRCA1	NM_007294.3:c.4726G>C	p.Glu1576Gln		E1576Q, E1529Q, E1597Q, E472Q	LB	2014-11-10	criteria provided, single submitter	1	17	41223205	418071	409960	rs1060502355
BRCA1	NM_007294.3:c.4726G>A	p.Glu1576Lys		E1576K, E1529K, E472K, E1597K	VUS	2016-06-30	criteria provided, single submitter	1	17	41223205	409355	402046	rs1060502355
BRCA1	NM_007294.3:c.4717G>C	p.Asp1573His		D1573H, D1594H, D1526H, D469H	VUS	2018-11-17	criteria provided, single submitter	1	17	41223214	569880	569086	rs1188628175
BRCA1	NM_007294.3:c.4713C>G	p.Phe1571Leu		F1571L, F1524L, F1592L, F467L	VUS	2017-09-13	criteria provided, single submitter	1	17	41223218	481193	479300	rs768945711
BRCA1	NM_007294.3:c.4712T>C	p.Phe1571Ser		F1571S, F467S, F1524S, F1592S	VUS	2018-01-19	criteria provided, single submitter	1	17	41223219	55268	69935	rs273901740
BRCA1	NM_007294.3:c.4702A>G	p.Ile1568Val		I1568V, I1589V, I1521V, I464V	VUS	2018-07-06	criteria provided, single submitter	1	17	41223229	55265	69932	rs80357119
BRCA1	NM_007294.3:c.4700G>T	p.Gly1567Val		G1567V, G463V, G1520V, G1588V	VUS	2016-04-23	criteria provided, single submitter	1	17	41223231	441380	435110	rs1555581074
BRCA1	NM_007294.3:c.4699G>A	p.Gly1567Arg		G1567R, G1520R, G463R, G1588R	VUS	2018-07-10	criteria provided, single submitter	1	17	41223232	489723	482938	rs568753972
BRCA1	NM_007294.3:c.4697C>G	p.Ser1566Cys		S1566C, S1587C, S1519C, S462C	VUS	2018-02-07	criteria provided, single submitter	1	17	41223234	565578	569089
BRCA1	NM_007294.3:c.4697C>A	p.Ser1566Tyr		S1566Y, S1587Y, S462Y, S1519Y	VUS	2017-12-07	criteria provided, multiple submitters, no conflicts	2	17	41223234	409298	402648	rs1060502325
BRCA1	NM_007294.3:c.4696T>G	p.Ser1566Ala		S1566A, S462A, S1587A, S1519A	VUS	2014-06-05	criteria provided, single submitter	1	17	41223235	182163	180827	rs730881493
BRCA1	NM_007294.3:c.4693G>A	p.Glu1565Lys		E1565K, E1518K, E1586K, E461K	VUS	2015-06-15	criteria provided, single submitter	1	17	41223238	216670	213309	rs863224762
BRCA1	NM_007300.4:c.4754T>C	p.Leu1585Pro		L1564P, L1585P, L1517P, L460P	B	2015-08-10	reviewed by expert panel	3	17	41223240	55262	69929	rs56119278
BRCA1	NM_007294.3:c.4682C>A	p.Thr1561Asn		T1561N, T1514N, T1582N, T457N	VUS	2018-04-19	criteria provided, multiple submitters, no conflicts	2	17	41223249	246219	245027	rs56158747
BRCA1	NM_007299.4:c.1370C>T	p.Thr457Ile		T1561I, T1582I, T457I, T1514I	B/LB	2018-02-12	criteria provided, multiple submitters, no conflicts	2	17	41223249	55259	69926	rs56158747
BRCA1	NM_007294.3:c.4679G>T	p.Gly1560Val		G1560V, G1513V, G1581V, G456V	VUS	2018-07-12	criteria provided, multiple submitters, no conflicts	2	17	41223252	142627	152341	rs564757581
BRCA1	NM_007294.3:c.4677G>C	p.Glu1559Asp		E1559D, E1512D, E455D, E1580D	VUS	2014-03-21	criteria provided, single submitter	1	17	41223254	141610	151324	rs587781876
BRCA1	NM_007294.3:c.4675G>C	p.Glu1559Gln		E1559Q, E455Q, E1580Q, E1512Q	P/LP	2016-07-19	criteria provided, multiple submitters, no conflicts	2	17	41226348	37605	46161	rs80356988
BRCA1	NM_007294.3:c.4675G>A	p.Glu1559Lys		E1559K, E1580K, E1512K, E455K	P/LP	2017-05-16	criteria provided, multiple submitters, no conflicts	2	17	41226348	37604	46160	rs80356988
BRCA1	NM_007294.3:c.4673T>G	p.Leu1558Arg		L1558R, L1579R, L454R, L1511R	VUS	2018-10-23	criteria provided, single submitter	1	17	41226350	659074	645941
BRCA1	NM_007294.3:c.4672C>G	p.Leu1558Val		L1558V, L1579V, L1511V, L454V	VUS	2018-07-31	criteria provided, multiple submitters, no conflicts	2	17	41226351	479263	478672	rs1555581794
BRCA1	NM_007294.3:c.4671T>G	p.Asp1557Glu		D453E, D1557E, D1578E, D1510E	VUS	2018-09-19	criteria provided, single submitter	1	17	41226352	658642	645943
BRCA1	NM_007294.3:c.4670A>G	p.Asp1557Gly		D1557G, D1578G, D453G, D1510G	VUS	2018-07-15	criteria provided, multiple submitters, no conflicts	2	17	41226353	225710	227559	rs869320779
BRCA1	NM_007294.3:c.4669G>A	p.Asp1557Asn		D1557N, D453N, D1510N, D1578N	VUS	2016-11-09	criteria provided, single submitter	1	17	41226354	441446	435112	rs80356906
BRCA1	NM_007294.3:c.4669G>T	p.Asp1557Tyr		D1557Y, D1578Y, D453Y, D1510Y	VUS	2018-07-31	criteria provided, multiple submitters, no conflicts	2	17	41226354	409325	402048	rs80356906
BRCA1	NM_007294.3:c.4669G>C	p.Asp1557His		D1557H, D1510H, D1578H, D453H	VUS	2018-04-20	criteria provided, single submitter	1	17	41226354	55255	69922	rs80356906
BRCA1	NM_007294.3:c.4667A>G	p.Gln1556Arg		Q1556R, Q1509R, Q1577R, Q452R	VUS	2015-07-08	criteria provided, single submitter	1	17	41226356	441427	435113	rs1555581811
BRCA1	NM_007294.3:c.4664G>A	p.Arg1555Lys		R1555K, R1508K, R1576K, R451K	VUS	2018-11-06	criteria provided, multiple submitters, no conflicts	2	17	41226359	185428	184912	rs786202165
BRCA1	NM_007294.3:c.4649C>T	p.Thr1550Ile		T1550I, T1503I, T446I, T1571I	VUS	2018-10-23	criteria provided, multiple submitters, no conflicts	2	17	41226374	55251	69918	rs80357076
BRCA1	NM_007294.3:c.4647A>C	p.Glu1549Asp		E1549D, E1570D, E1502D, E445D	VUS	2017-10-12	criteria provided, multiple submitters, no conflicts	2	17	41226376	482929	479303	rs1371814796
BRCA1	NM_007294.3:c.4646A>T	p.Glu1549Val		E1549V, E1570V, E445V, E1502V	VUS	2015-03-31	criteria provided, single submitter	1	17	41226377	231176	235961	rs876659001
BRCA1	NM_007294.3:c.4641G>C	p.Leu1547Phe		L1547F, L1568F, L443F, L1500F	VUS	2018-12-21	criteria provided, single submitter	1	17	41226382	646290	645944
BRCA1	NM_007294.3:c.4641G>T	p.Leu1547Phe		L1547F, L1568F, L443F, L1500F	VUS	2015-08-11	criteria provided, single submitter	1	17	41226382	219819	222654	rs864622265
BRCA1	NM_007294.3:c.4639T>G	p.Leu1547Val		L1547V, L1500V, L1568V, L443V	VUS	2017-04-04	criteria provided, single submitter	1	17	41226384	496386	487711	rs730881492
BRCA1	NM_007294.3:c.4639T>A	p.Leu1547Met		L1547M, L443M, L1500M, L1568M	VUS	2018-05-16	criteria provided, multiple submitters, no conflicts	2	17	41226384	182162	180828	rs730881492
BRCA1	NM_007294.3:c.4636G>C	p.Asp1546His		D1546H, D1499H, D442H, D1567H	VUS	2016-03-09	criteria provided, single submitter	1	17	41226387	479201	479304	rs28897691
BRCA1	NM_007294.3:c.4636G>T	p.Asp1546Tyr		D1546Y, D1567Y, D442Y, D1499Y	B	2015-08-10	reviewed by expert panel	3	17	41226387	55246	69913	rs28897691
BRCA1	NM_007299.4:c.1324G>A	p.Asp442Asn		D1546N, D1567N, D442N, D1499N	B	2015-08-10	reviewed by expert panel	3	17	41226387	55245	69912	rs28897691
BRCA1	NM_007294.3:c.4635C>G	p.His1545Gln		H1545Q, H1498Q, H1566Q, H441Q	VUS	2016-11-02	criteria provided, single submitter	1	17	41226388	409336	402649	rs373686790
BRCA1	NM_007294.3:c.4631C>T	p.Pro1544Leu		P1544L, P1497L, P1565L, P440L	VUS	2018-03-30	criteria provided, multiple submitters, no conflicts	2	17	41226392	55244	69911	rs80356917
BRCA1	NM_007294.3:c.4616T>C	p.Leu1539Pro		L1539P, L435P, L1560P, L1492P	VUS	2018-07-06	criteria provided, multiple submitters, no conflicts	2	17	41226407	409342	402650	rs377629427
BRCA1	NM_007294.3:c.4614_4615delinsTT	p.Gln1538His		Q1538H	VUS	2014-01-15	criteria provided, single submitter	1	17	41226408 - 41226409	182117	180829	rs730881464
BRCA1	NM_007294.3:c.4606G>C	p.Glu1536Gln		E1536Q, E432Q, E1489Q, E1557Q	VUS	2015-08-14	criteria provided, single submitter	1	17	41226417	233522	235962	rs876660460
BRCA1	NM_007294.3:c.4603G>A	p.Glu1535Lys		E1535K, E1488K, E1556K, E431K	VUS	2018-07-05	criteria provided, multiple submitters, no conflicts	2	17	41226420	231268	235963	rs80357366
BRCA1	NM_007294.3:c.4600G>A	p.Val1534Met		V1534M, V1555M, V430M, V1487M	B	2015-08-10	reviewed by expert panel	3	17	41226423	55235	69902	rs55815649
BRCA1	NM_007294.3:c.4597G>A	p.Asp1533Asn		D1533N, D1486N, D1554N, D429N	VUS	2016-02-01	criteria provided, single submitter	1	17	41226426	441499	435115	rs899108857
BRCA1	NM_007294.3:c.4597G>T	p.Asp1533Tyr		D1533Y, D1554Y, D429Y, D1486Y	VUS	2015-12-22	criteria provided, single submitter	1	17	41226426	441437	435114	rs899108857
BRCA1	NM_007294.3:c.4594G>A	p.Val1532Ile		V1532I, V1553I, V428I, V1485I	VUS	2014-05-29	criteria provided, single submitter	1	17	41226429	184744	184915	rs786201658
BRCA1	NM_007294.3:c.4591G>A	p.Val1531Ile		V1531I, V1484I, V427I, V1552I	VUS	2016-11-02	criteria provided, single submitter	1	17	41226432	485392	478529	rs1555581897
BRCA1	NM_007294.3:c.4583T>C	p.Leu1528Pro		L1528P, L1549P, L1481P, L424P	VUS	2017-06-19	criteria provided, single submitter	1	17	41226440	481486	478599	rs1555581911
BRCA1	NM_007294.3:c.4579_4580delinsAT	p.Glu1527Met		E1527M	VUS	2018-03-25	criteria provided, single submitter	1	17	41226443 - 41226444	545481	535747	rs1555581922
BRCA1	NM_007294.3:c.4576G>A	p.Glu1526Lys		E1526K, E1479K, E422K, E1547K	VUS	2018-09-14	criteria provided, single submitter	1	17	41226447	531282	531563	rs878853294
BRCA1	NM_007294.3:c.4574A>G	p.Gln1525Arg		Q1525R, Q1478R, Q1546R, Q421R	VUS	2015-07-17	criteria provided, multiple submitters, no conflicts	2	17	41226449	186994	184916	rs786203386
BRCA1	NM_007294.3:c.4571C>G	p.Ser1524Cys		S1524C, S1477C, S420C, S1545C	VUS	2016-04-13	criteria provided, single submitter	1	17	41226452	441520	435116	rs1555581944
BRCA1	NM_007294.3:c.4568C>T	p.Pro1523Leu		P1523L, P1544L, P1476L, P419L	VUS	2016-07-25	criteria provided, multiple submitters, no conflicts	2	17	41226455	482903	478601	rs1555581955
BRCA1	NM_007294.3:c.4567C>G	p.Pro1523Ala		P1523A, P1476A, P1544A, P419A	VUS	2018-11-01	criteria provided, single submitter	1	17	41226456	646371	645945
BRCA1	NM_007294.3:c.4565A>G	p.Tyr1522Cys		Y1522C, Y1543C, Y1475C, Y418C	LB	2018-01-23	criteria provided, single submitter	1	17	41226458	55228	69895	rs80357379
BRCA1	NM_007294.3:c.4564T>C	p.Tyr1522His		Y1522H, Y1475H, Y418H, Y1543H	VUS	2018-06-10	criteria provided, single submitter	1	17	41226459	627833	618579	rs1567778091
BRCA1	NM_007294.3:c.4559G>C	p.Arg1520Thr		R1520T, R1541T, R1473T, R416T	VUS	2017-01-24	criteria provided, single submitter	1	17	41226464	482932	479310	rs1555581971
BRCA1	NM_007294.3:c.4555A>G	p.Asn1519Asp		N1519D, N1472D, N1540D, N415D	VUS	2018-04-26	criteria provided, single submitter	1	17	41226468	571121	574469	rs1567778111
BRCA1	NM_007294.3:c.4552C>A	p.Gln1518Lys		Q1518K, Q1539K, Q414K, Q1471K	VUS	2017-10-25	criteria provided, multiple submitters, no conflicts	2	17	41226471	232176	235965	rs80356881
BRCA1	NM_007294.3:c.4552C>G	p.Gln1518Glu		Q1518E, Q1539E, Q414E, Q1471E	VUS	2018-05-16	criteria provided, multiple submitters, no conflicts	2	17	41226471	219563	222655	rs80356881
BRCA1	NM_007294.3:c.4550T>C	p.Leu1517Pro		L1517P, L1538P, L1470P, L413P	VUS	2018-06-20	criteria provided, multiple submitters, no conflicts	2	17	41226473	441429	435117	rs1555581980
BRCA1	NM_007294.3:c.4549C>T	p.Leu1517Phe		L1538F, L1470F, L1517F, L413F	VUS	2018-09-30	criteria provided, single submitter	1	17	41226474	661280	645946
BRCA1	NM_007294.3:c.4549C>G	p.Leu1517Val		L1517V, L1470V, L1538V, L413V	VUS	2018-07-05	criteria provided, single submitter	1	17	41226474	491082	485070	rs137894496
BRCA1	NM_007294.3:c.4541C>T	p.Ser1514Phe		S1514F, S1535F, S1467F, S410F	VUS	2018-07-25	criteria provided, multiple submitters, no conflicts	2	17	41226482	216669	213310	rs863224761
BRCA1	NM_007299.4:c.1223G>T	p.Ser408Ile		S1512I, S408I, S1533I, S1465I	B	2015-08-10	reviewed by expert panel	3	17	41226488	41826	50265	rs1800744
BRCA1	NM_007294.3:c.4534A>T	p.Ser1512Cys		S1512C, S408C, S1465C, S1533C	VUS	2018-07-27	criteria provided, multiple submitters, no conflicts	2	17	41226489	55224	69891	rs80357137
BRCA1	NM_007294.3:c.4533C>A	p.His1511Gln		H1511Q, H1464Q, H1532Q, H407Q	VUS	2018-02-27	criteria provided, single submitter	1	17	41226490	570598	571413	rs1567778195
BRCA1	NM_007294.3:c.4532A>C	p.His1511Pro		H1511P, H1464P, H407P, H1532P	VUS	2016-03-16	criteria provided, single submitter	1	17	41226491	479208	478603	rs1555582004
BRCA1	NM_007294.3:c.4530G>A	p.Met1510Ile		M1510I, M1531I, M406I, M1463I	VUS	2018-07-02	criteria provided, multiple submitters, no conflicts	2	17	41226493	482904	478614	rs1555582010
BRCA1	NM_007294.3:c.4529T>C	p.Met1510Thr		M1510T, M406T, M1463T, M1531T	VUS	2017-02-01	criteria provided, single submitter	1	17	41226494	420259	409963	rs1064794378
BRCA1	NM_007294.3:c.4526A>G	p.Tyr1509Cys		Y1509C, Y1530C, Y1462C, Y405C	VUS	2018-08-01	criteria provided, multiple submitters, no conflicts	2	17	41226497	441381	435118	rs1555582023
BRCA1	NM_007294.3:c.4520G>C	p.Arg1507Thr		R1507T, R1460T, R1528T, R403T	VUS	2018-12-03	criteria provided, multiple submitters, no conflicts	2	17	41226503	41825	50264	rs80357470
BRCA1	NM_007294.3:c.4519A>G	p.Arg1507Gly		R1507G, R1460G, R1528G, R403G	VUS	2018-04-27	criteria provided, single submitter	1	17	41226504	627910	618580	rs1567778299
BRCA1	NM_007294.3:c.4514A>G	p.Asp1505Gly		D1505G, D401G, D1526G, D1458G	VUS	2018-12-26	criteria provided, single submitter	1	17	41226509	650220	645947
BRCA1	NM_007294.3:c.4514A>T	p.Asp1505Val		D1505V, D1526V, D401V, D1458V	VUS	2018-05-23	criteria provided, single submitter	1	17	41226509	570514	569094	rs1567778319
BRCA1	NM_007294.3:c.4513G>C	p.Asp1505His		D1505H, D1458H, D401H, D1526H	VUS	2016-06-03	criteria provided, single submitter	1	17	41226510	479215	478532	rs1555582052
BRCA1	NM_007294.3:c.4510T>G	p.Leu1504Val		L1504V, L1525V, L1457V, L400V	VUS	2018-08-15	criteria provided, multiple submitters, no conflicts	2	17	41226513	619629	611229	rs1567778337
BRCA1	NM_007294.3:c.4505C>T	p.Pro1502Leu		P398L, P1455L, P1502L, P1523L	VUS	2018-12-28	criteria provided, single submitter	1	17	41226518	644764	645948
BRCA1	NM_007294.3:c.4504C>T	p.Pro1502Ser		P1502S, P1523S, P398S, P1455S	VUS	2018-07-18	criteria provided, multiple submitters, no conflicts	2	17	41226519	55218	69885	rs80357383
BRCA1	NM_007294.3:c.4493C>G	p.Pro1498Arg		P1498R, P394R, P1451R, P1519R	VUS	2016-02-26	criteria provided, single submitter	1	17	41226530	485378	478622	rs1555582079
BRCA1	NM_007294.3:c.4485G>C	p.Arg1495Ser		R1495S, R1448S, R1516S, R391S	VUS	2015-07-01	criteria provided, single submitter	1	17	41226538	419384	409965	rs1064793833
BRCA1	NM_007294.3:c.4484G>C	p.Arg1495Thr		R1495T, R391T, R1516T, R1448T	P	2015-11-19	criteria provided, multiple submitters, no conflicts	2	17	41228505	245697	245029	rs80357389
BRCA1	NM_007294.3:c.4484G>T	p.Arg1495Met		R1495M, R1516M, R1448M, R391M	P	2018-12-20	criteria provided, multiple submitters, no conflicts	2	17	41228505	37598	46154	rs80357389
BRCA1	NM_007294.3:c.4484G>A	p.Arg1495Lys		R1495K, R1448K, R391K, R1516K	P/LP	2018-06-21	criteria provided, multiple submitters, no conflicts	2	17	41228505	37597	46153	rs80357389
BRCA1	NM_007294.3:c.4481A>G	p.Glu1494Gly		E1494G, E1447G, E390G, E1515G	VUS	2018-10-22	criteria provided, multiple submitters, no conflicts	2	17	41228508	481436	478633	rs758779691
BRCA1	NM_007294.3:c.4480G>A	p.Glu1494Lys		E1494K, E1447K, E1515K, E390K	VUS	2018-12-06	criteria provided, multiple submitters, no conflicts	2	17	41228509	55208	69875	rs80357148
BRCA1	NM_007294.3:c.4477G>A	p.Val1493Met		V1493M, V1446M, V1514M, V389M	VUS	2017-12-24	criteria provided, single submitter	1	17	41228512	531259	531210	rs949577051
BRCA1	NM_007294.3:c.4474G>A	p.Gly1492Arg		G1492R, G1445R, G1513R, G388R	VUS	2018-07-17	criteria provided, single submitter	1	17	41228515	645683	645949
BRCA1	NM_007294.3:c.4471C>A	p.Pro1491Thr		P1491T, P1444T, P1512T, P387T	VUS	2018-04-06	criteria provided, multiple submitters, no conflicts	2	17	41228518	441439	435119	rs111034213
BRCA1	NM_007294.3:c.4470A>T	p.Glu1490Asp		E1490D, E1443D, E386D, E1511D	VUS	2017-07-03	criteria provided, single submitter	1	17	41228519	482951	478676	rs1555582549
BRCA1	NM_007294.3:c.4466A>G	p.Lys1489Arg		K1489R, K1510R, K1442R, K385R	VUS	2014-03-24	criteria provided, single submitter	1	17	41228523	141615	151329	rs587781880
BRCA1	NM_007294.3:c.4463A>C	p.Asn1488Thr		N1488T, N1441T, N1509T, N384T	VUS	2018-08-13	criteria provided, single submitter	1	17	41228526	619628	611230	rs1567779520
BRCA1	NM_007294.3:c.4460A>G	p.Lys1487Arg		K1487R, K1440R, K1508R, K383R	VUS	2018-09-11	criteria provided, multiple submitters, no conflicts	2	17	41228529	55206	69873	rs80357126
BRCA1	NM_007294.3:c.4458T>G	p.Ser1486Arg		S1486R, S1507R, S382R, S1439R	VUS	2016-03-16	criteria provided, single submitter	1	17	41228531	252387	246816	rs879255285
BRCA1	NM_007294.3:c.4456A>T	p.Ser1486Cys		S1486C, S1439C, S1507C, S382C	VUS	2017-09-05	criteria provided, multiple submitters, no conflicts	2	17	41228533	37593	46149	rs397507232
BRCA1	NM_007294.3:c.4454C>T	p.Thr1485Ile		T1485I, T1438I, T381I, T1506I	VUS	2017-10-05	criteria provided, multiple submitters, no conflicts	2	17	41228535	55203	69870	rs80356870
BRCA1	NM_007294.3:c.4450T>G	p.Ser1484Ala		S1484A, S1505A, S1437A, S380A	VUS	2018-12-26	criteria provided, multiple submitters, no conflicts	2	17	41228539	630099	618581	rs80357404
BRCA1	NM_007294.3:c.4450T>A	p.Ser1484Thr		S1484T, S1437T, S1505T, S380T	VUS	2014-09-11	criteria provided, single submitter	1	17	41228539	55201	69868	rs80357404
BRCA1	NM_007294.3:c.4449T>A	p.Ser1483Arg		S1483R, S1436R, S1504R, S379R	VUS	2016-01-21	criteria provided, single submitter	1	17	41228540	441497	435120	rs1555582581
BRCA1	NM_007294.3:c.4447A>C	p.Ser1483Arg		S1483R, S1504R, S1436R, S379R	VUS	2018-05-22	criteria provided, multiple submitters, no conflicts	2	17	41228542	441440	435121	rs1555582583
BRCA1	NM_007294.3:c.4446T>G	p.Asp1482Glu		D1482E, D1435E, D378E, D1503E	VUS	2017-06-28	criteria provided, single submitter	1	17	41228543	481168	479312	rs1555582586
BRCA1	NM_007294.3:c.4445A>T	p.Asp1482Val		D1482V, D1435V, D1503V, D378V	VUS	2018-12-27	criteria provided, single submitter	1	17	41228544	531232	531564	rs757726297
BRCA1	NM_007294.3:c.4441G>A	p.Ala1481Thr		A1481T, A1502T, A1434T, A377T	VUS	2018-09-25	criteria provided, multiple submitters, no conflicts	2	17	41228548	431186	424712	rs1135401828
BRCA1	NM_007294.3:c.4435G>C	p.Val1479Leu		V1479L, V375L, V1432L, V1500L	VUS	2014-11-14	criteria provided, single submitter	1	17	41228554	187167	184921	rs786203524
BRCA1	NM_007294.3:c.4434G>C	p.Glu1478Asp		E1478D, E1431D, E374D, E1499D	VUS	2016-08-12	criteria provided, single submitter	1	17	41228555	440475	432899	rs1555582594
BRCA1	NM_007294.3:c.4430T>C	p.Phe1477Ser		F1477S, F1498S, F373S, F1430S	VUS	2015-08-24	criteria provided, single submitter	1	17	41228559	233654	235967	rs876660550
BRCA1	NM_007294.3:c.4427A>C	p.Lys1476Thr		K1476T, K1497T, K372T, K1429T	VUS	2018-08-28	criteria provided, multiple submitters, no conflicts	2	17	41228562	496384	487863	rs750437234
BRCA1	NM_007294.3:c.4423G>T	p.Asp1475Tyr		D1475Y, D1496Y, D371Y, D1428Y	VUS	2018-11-14	criteria provided, multiple submitters, no conflicts	2	17	41228566	234224	235968	rs876660940
BRCA1	NM_007294.3:c.4420G>A	p.Ala1474Thr		A1474T, A1427T, A370T, A1495T	VUS	2016-06-07	criteria provided, single submitter	1	17	41228569	481446	478538	rs1555582616
BRCA1	NM_007294.3:c.4417T>C	p.Ser1473Pro		S1473P, S1426P, S1494P, S369P	VUS	2018-08-15	criteria provided, multiple submitters, no conflicts	2	17	41228572	91630	97107	rs398122686
BRCA1	NM_007294.3:c.4414C>T	p.Leu1472Phe		L1472F, L1425F, L368F, L1493F	VUS	2015-08-14	criteria provided, single submitter	1	17	41228575	41824	50263	rs200582930
BRCA1	NM_007294.3:c.4412G>A	p.Gly1471Asp		G1471D, G1492D, G367D, G1424D	VUS	2018-06-11	criteria provided, single submitter	1	17	41228577	631018	618583	rs587782708
BRCA1	NM_007294.3:c.4412G>T	p.Gly1471Val		G1471V, G367V, G1424V, G1492V	VUS	2018-01-18	criteria provided, multiple submitters, no conflicts	2	17	41228577	485391	478680	rs587782708
BRCA1	NM_007294.3:c.4412G>C	p.Gly1471Ala		G1471A, G1492A, G367A, G1424A	VUS	2017-07-14	criteria provided, single submitter	1	17	41228577	142774	152488	rs587782708
BRCA1	NM_007294.3:c.4411G>A	p.Gly1471Ser		G1471S, G1424S, G1492S, G367S	VUS	2018-10-30	criteria provided, single submitter	1	17	41228578	630636	618584	rs1567779701
BRCA1	NM_007294.3:c.4405C>A	p.Pro1469Thr		P365T, P1422T, P1469T, P1490T	VUS	2018-10-17	criteria provided, single submitter	1	17	41228584	664253	645950
BRCA1	NM_007294.3:c.4405C>T	p.Pro1469Ser		P1469S, P1422S, P1490S, P365S	VUS	2014-03-04	criteria provided, single submitter	1	17	41228584	55194	69861	rs80356960
BRCA1	NM_007294.3:c.4402A>C	p.Asn1468His		N1468H, N1421H, N1489H, N364H	B	2015-08-10	reviewed by expert panel	3	17	41228587	55193	69860	rs80357022
BRCA1	NM_007294.3:c.4396A>T	p.Ser1466Cys		S1466C, S1487C, S362C, S1419C	VUS	2017-11-10	criteria provided, multiple submitters, no conflicts	2	17	41228593	420981	409967	rs1064794830
BRCA1	NM_007294.3:c.4390C>G	p.Pro1464Ala		P1417A, P1464A, P1485A, P360A	VUS	2018-10-01	criteria provided, single submitter	1	17	41228599	639775	645951
BRCA1	NM_007294.3:c.4390C>T	p.Pro1464Ser		P1464S, P360S, P1417S, P1485S	VUS	2018-09-22	criteria provided, single submitter	1	17	41228599	628044	618585	rs1259139517
BRCA1	NM_007294.3:c.4390C>A	p.Pro1464Thr		P1464T, P1417T, P1485T, P360T	VUS	2018-07-02	criteria provided, multiple submitters, no conflicts	2	17	41228599	531324	531211	rs1259139517
BRCA1	NM_007294.3:c.4384G>A	p.Glu1462Lys		E1462K, E358K, E1415K, E1483K	VUS	2018-05-30	criteria provided, multiple submitters, no conflicts	2	17	41228605	194244	191407	rs141255461
BRCA1	NM_007294.3:c.4382G>C	p.Ser1461Thr		S1461T, S357T, S1482T, S1414T	VUS	2017-10-26	criteria provided, single submitter	1	17	41228607	531434	531066	rs1555582692
BRCA1	NM_007294.3:c.4379G>A	p.Ser1460Asn		S1460N, S1413N, S1481N, S356N	VUS	2015-07-14	criteria provided, multiple submitters, no conflicts	2	17	41228610	55185	69852	rs397509167
BRCA1	NM_007294.3:c.4376A>G	p.Lys1459Arg		K1459R, K355R, K1480R, K1412R	VUS	2016-05-16	criteria provided, single submitter	1	17	41228613	479194	478539	rs1555582697
BRCA1	NM_007294.3:c.4366A>G	p.Thr1456Ala		T1456A, T1409A, T1477A, T352A	VUS	2014-08-19	criteria provided, single submitter	1	17	41228623	184974	184925	rs786201835
BRCA1	NM_007294.3:c.4360G>A	p.Val1454Ile		V1454I, V1407I	VUS	2013-04-23	criteria provided, single submitter	1	17	41228629	433712	427546	rs1555582714
BRCA1	NM_007294.3:c.4358C>T	p.Ala1453Val		A1453V, A1406V	VUS	2018-08-01	criteria provided, multiple submitters, no conflicts	2	17	41228631	481452	478540	rs1171055085
BRCA1	NM_007294.3:c.4357G>T	p.Ala1453Ser		A1453S, A1406S, D1453Y, V350L	VUS	2016-10-01	criteria provided, single submitter	1	17	41234421	496668	488139	rs1555583984
BRCA1	NM_007294.3:c.4351G>A	p.Glu1451Lys		E1451K, E1404K, E348K	VUS	2017-04-20	criteria provided, single submitter	1	17	41234427	482942	478544	rs1555583989
BRCA1	NM_007294.3:c.4349C>T	p.Ser1450Leu		S1450L, S347L, S1403L	VUS	2018-09-14	criteria provided, single submitter	1	17	41234429	630572	618586	rs886040226
BRCA1	NM_007294.3:c.4339C>A	p.Gln1447Lys		Q1447K, Q1400K, Q344K	VUS	2018-10-26	criteria provided, multiple submitters, no conflicts	2	17	41234439	182161	180831	rs80357067
BRCA1	NM_007294.3:c.4338A>T	p.Glu1446Asp		E1446D, E1399D, E343D	VUS	2017-12-26	criteria provided, single submitter	1	17	41234440	531260	531310	rs1555584018
BRCA1	NM_007294.3:c.4337A>G	p.Glu1446Gly		E1446G, E343G, E1399G	VUS	2018-08-01	criteria provided, single submitter	1	17	41234441	491074	485123	rs1273755215
BRCA1	NM_007294.3:c.4337A>C	p.Glu1446Ala		E1446A, E343A, E1399A	VUS	2017-09-19	criteria provided, multiple submitters, no conflicts	2	17	41234441	440473	432901	rs1273755215
BRCA1	NM_007294.3:c.4333C>A	p.Pro1445Thr		P1445T, P1398T, P342T	VUS	2018-07-09	criteria provided, multiple submitters, no conflicts	2	17	41234445	233854	235971	rs876660684
BRCA1	NM_007294.3:c.4331A>T	p.Asn1444Ile		N341I, N1397I, N1444I	VUS	2018-12-05	criteria provided, single submitter	1	17	41234447	662999	645952
BRCA1	NM_007294.3:c.4328G>A	p.Arg1443Gln		R1443Q, R1396Q, R340Q	LB	2015-12-08	criteria provided, single submitter	1	17	41234450	55169	69836	rs4986849
BRCA1	NM_007294.3:c.4319A>G	p.Glu1440Gly		E1440G, E1393G, E337G	VUS	2016-09-13	criteria provided, multiple submitters, no conflicts	2	17	41234459	185580	184927	rs786202288
BRCA1	NM_007294.3:c.4318G>C	p.Glu1440Gln		E1440Q, E1393Q, E337Q	VUS	2013-02-04	criteria provided, single submitter	1	17	41234460	433710	427548	rs1555584070
BRCA1	NM_007294.3:c.4310C>T	p.Ser1437Phe		S1437F, S1390F, S334F	VUS	2018-01-15	criteria provided, single submitter	1	17	41234468	531421	531215	rs1555584083
BRCA1	NM_007294.3:c.4305C>G	p.Asp1435Glu		D1435E, D1388E, D332E	VUS	2014-10-03	criteria provided, single submitter	1	17	41234473	182080	180832	rs730881445
BRCA1	NM_007294.3:c.4304A>T	p.Asp1435Val		D1388V, D1435V, D332V	VUS	2018-11-15	criteria provided, single submitter	1	17	41234474	658688	645953
BRCA1	NM_007294.3:c.4304A>G	p.Asp1435Gly		D1435G, D1388G, D332G	VUS	2018-07-31	criteria provided, multiple submitters, no conflicts	2	17	41234474	234039	235972	rs876660809
BRCA1	NM_007294.3:c.4297A>G	p.Ile1433Val		I1433V, I1386V, I330V	VUS	2018-12-28	criteria provided, multiple submitters, no conflicts	2	17	41234481	186786	184929	rs541512953
BRCA1	NM_007294.3:c.4292C>T	p.Ser1431Phe		S1431F, S1384F, S328F	VUS	2017-01-23	criteria provided, multiple submitters, no conflicts	2	17	41234486	462643	467687	rs748839289
BRCA1	NM_007294.3:c.4288C>G	p.Pro1430Ala		P1430A, P1383A, P327A	VUS	2018-10-30	criteria provided, multiple submitters, no conflicts	2	17	41234490	531218	531068	rs80357466
BRCA1	NM_007294.3:c.4288C>T	p.Pro1430Ser		P1430S, P327S, P1383S	VUS	2016-08-15	criteria provided, single submitter	1	17	41234490	55162	69829	rs80357466
BRCA1	NM_007294.3:c.4286A>G	p.Tyr1429Cys		Y1429C, Y1382C, Y326C	VUS	2015-11-17	criteria provided, single submitter	1	17	41234492	231566	235973	rs876659228
BRCA1	NM_007294.3:c.4273C>T	p.Pro1425Ser		P1425S, P1378S, P322S	VUS	2018-08-01	criteria provided, single submitter	1	17	41234505	252880	247281	rs768327850
BRCA1	NM_007294.3:c.4273C>G	p.Pro1425Ala		P1425A, P1378A, P322A	VUS	2016-05-17	criteria provided, single submitter	1	17	41234505	252398	246818	rs768327850
BRCA1	NM_007294.3:c.4272G>C	p.Gln1424His		Q1424H, Q1377H, Q321H	VUS	2018-10-03	criteria provided, single submitter	1	17	41234506	91627	97104	rs398122684
BRCA1	NM_007294.3:c.4268G>T	p.Ser1423Ile	Coiled-coiled	S1423I, S1376I, S320I	VUS	2018-02-28	criteria provided, multiple submitters, no conflicts	2	17	41234510	233009	235974	rs876660129
BRCA1	NM_007294.3:c.4265G>A	p.Gly1422Glu	Coiled-coiled	G1422E, G1375E, G319E	VUS	2017-05-07	criteria provided, multiple submitters, no conflicts	2	17	41234513	462642	468128	rs747364414
BRCA1	NM_007294.3:c.4260G>T	p.Gln1420His	Coiled-coiled	Q1420H, Q1373H, Q317H	VUS	2018-07-26	criteria provided, single submitter	1	17	41234518	631225	618587	rs1567783343
BRCA1	NM_007294.3:c.4258C>G	p.Gln1420Glu	Coiled-coiled	Q1420E, Q1373E, Q317E	VUS	2015-02-05	criteria provided, single submitter	1	17	41234520	230483	235975	rs80357305
BRCA1	NM_007294.3:c.4255G>C	p.Glu1419Gln	Coiled-coiled	E1419Q, E316Q, E1372Q	B	2015-08-10	reviewed by expert panel	3	17	41234523	55154	69821	rs80357309
BRCA1	NM_007294.3:c.4254A>T	p.Leu1418Phe	Coiled-coiled	L1418F, L1371F, L315F	VUS	2016-12-27	criteria provided, single submitter	1	17	41234524	441391	435122	rs1555584157
BRCA1	NM_007294.3:c.4253T>C	p.Leu1418Ser	Coiled-coiled	L1418S, L1371S, L315S	VUS	2018-10-08	criteria provided, multiple submitters, no conflicts	2	17	41234525	246517	245030	rs397509157
BRCA1	NM_007294.3:c.4249G>A	p.Val1417Met	Coiled-coiled	V1417M, V1370M, V314M	VUS	2018-12-01	criteria provided, single submitter	1	17	41234529	462641	468129	rs1029805420
BRCA1	NM_007294.3:c.4246G>A	p.Ala1416Thr	Coiled-coiled	A1416T, A1369T, A313T	VUS	2018-09-11	criteria provided, multiple submitters, no conflicts	2	17	41234532	491073	485077	rs370999077
BRCA1	NM_007294.3:c.4243G>C	p.Glu1415Gln	Coiled-coiled	E1415Q, E1368Q, E312Q	VUS	2018-08-29	criteria provided, multiple submitters, no conflicts	2	17	41234535	462640	468136	rs1057519558
BRCA1	NM_007294.3:c.4243G>A	p.Glu1415Lys	Coiled-coiled	E1415K, E312K, E1368K	VUS	2017-06-01	criteria provided, single submitter	1	17	41234535	462639	466847	rs1057519558
BRCA1	NM_007294.3:c.4241T>G	p.Leu1414Arg	Coiled-coiled	L1414R, L1367R, L311R	VUS	2018-12-03	criteria provided, multiple submitters, no conflicts	2	17	41234537	245779	245031	rs878854951
BRCA1	NM_007294.3:c.4241T>C	p.Leu1414Pro	Coiled-coiled	L1414P, L311P, L1367P	VUS	2017-10-19	criteria provided, multiple submitters, no conflicts	2	17	41234537	240801	242777	rs878854951
BRCA1	NM_007294.3:c.4234G>C	p.Ala1412Pro	Coiled-coiled	A1365P, A309P, A1412P	VUS	2018-10-19	criteria provided, single submitter	1	17	41234544	650035	645955
BRCA1	NM_007294.3:c.4234G>A	p.Ala1412Thr	Coiled-coiled	A1412T, A1365T, A309T	VUS	2018-10-30	criteria provided, single submitter	1	17	41234544	491072	485336	rs765183110
BRCA1	NM_007294.3:c.4234G>T	p.Ala1412Ser	Coiled-coiled	A1412S, A1365S, A309S	VUS	2018-07-31	criteria provided, single submitter	1	17	41234544	489722	482945	rs765183110
BRCA1	NM_007294.3:c.4233G>A	p.Met1411Ile	Coiled-coiled	M1411I, M308I, M1364I	VUS	2018-10-26	criteria provided, single submitter	1	17	41234545	628271	618588	rs1567783458
BRCA1	NM_007294.3:c.4231A>G	p.Met1411Val	Coiled-coiled	M1411V, M1364V, M308V	VUS	2018-12-13	criteria provided, multiple submitters, no conflicts	2	17	41234547	141465	151179	rs587781768
BRCA1	NM_007294.3:c.4223A>C	p.Gln1408Pro	Coiled-coiled	Q1408P, Q1361P, Q305P	VUS	2017-12-19	criteria provided, single submitter	1	17	41234555	531425	531314	rs1555584227
BRCA1	NM_007294.3:c.4223A>G	p.Gln1408Arg	Coiled-coiled	Q1408R, Q1361R, Q305R	VUS	2016-04-22	criteria provided, single submitter	1	17	41234555	481440	478683	rs1555584227
BRCA1	NM_007294.3:c.4220T>G	p.Leu1407Arg	Coiled-coiled	L1407R, L1360R, L304R	VUS	2016-01-22	criteria provided, single submitter	1	17	41234558	481429	478688	rs80357492
BRCA1	NM_007294.3:c.4219C>G	p.Leu1407Val	Coiled-coiled	L1407V, L1360V, L304V	VUS	2018-11-14	criteria provided, single submitter	1	17	41234559	37576	46132	rs397507227
BRCA1	NM_007294.3:c.4211T>G	p.Leu1404Arg	Coiled-coiled	L1404R, L1357R, L301R	VUS	2018-07-29	criteria provided, single submitter	1	17	41234567	491071	485125	rs80356916
BRCA1	NM_007294.3:c.4211T>C	p.Leu1404Pro	Coiled-coiled	L1404P, L1357P, L301P	VUS	2017-05-16	criteria provided, single submitter	1	17	41234567	55143	69810	rs80356916
BRCA1	NM_007294.3:c.4205A>C	p.His1402Pro	Coiled-coiled	H1402P, H299P, H1355P	VUS	2016-01-02	criteria provided, single submitter	1	17	41234573	240800	242778	rs80356882
BRCA1	NM_007294.3:c.4205A>G	p.His1402Arg	Coiled-coiled	H1402R, H299R, H1355R	VUS	2015-03-19	criteria provided, single submitter	1	17	41234573	55141	69808	rs80356882
BRCA1	NM_007294.3:c.4204C>T	p.His1402Tyr	Coiled-coiled	H1402Y, H299Y, H1355Y	B	2015-08-10	reviewed by expert panel	3	17	41234574	55140	69807	rs80357365
BRCA1	NM_007294.3:c.4199T>A	p.Met1400Lys	Coiled-coiled	M1353K, M1400K, M297K	VUS	2018-12-12	criteria provided, single submitter	1	17	41234579	653845	645957
BRCA1	NM_007294.3:c.4199T>C	p.Met1400Thr	Coiled-coiled	M1400T, M1353T, M297T	VUS	2018-03-20	criteria provided, single submitter	1	17	41234579	55138	69805	rs80357473
BRCA1	NM_007294.3:c.4196C>G	p.Thr1399Ser	Coiled-coiled	T1399S, T1352S, T296S	VUS	2015-02-05	criteria provided, single submitter	1	17	41234582	230250	235977	rs876658465
BRCA1	NM_007294.3:c.4193A>G	p.Asp1398Gly	Coiled-coiled	D1398G, D295G, D1351G	VUS	2016-09-02	criteria provided, multiple submitters, no conflicts	2	17	41234585	216667	213314	rs761640584
BRCA1	NM_007294.3:c.4192G>A	p.Asp1398Asn	Coiled-coiled	D1351N, D1398N, D295N	VUS	2018-12-28	criteria provided, single submitter	1	17	41234586	650198	645958
BRCA1	NM_007294.3:c.4192G>T	p.Asp1398Tyr	Coiled-coiled	D1398Y, D1351Y, D295Y	VUS	2015-11-09	criteria provided, single submitter	1	17	41234586	233320	235978	rs876660331
BRCA1	NM_007294.3:c.4190G>A	p.Arg1397Lys	Coiled-coiled	R1397K, R1350K, R294K	VUS	2018-06-21	criteria provided, single submitter	1	17	41234588	630120	618589	rs767421571
BRCA1	NM_007294.3:c.4186C>A	p.Gln1396Lys	Coiled-coiled	Q1396K, Q1349K, Q293K	VUS	2018-02-12	criteria provided, multiple submitters, no conflicts	2	17	41234592	182160	180834	rs80357011
BRCA1	NM_007294.3:c.4185G>C	p.Gln1395His	Coiled-coiled	Q1395H, Q292H, Q1348H	LP	2017-12-21	criteria provided, single submitter	1	17	41242961	232793	235979	rs80356857
BRCA1	NM_007294.3:c.4184A>G	p.Gln1395Arg	Coiled-coiled	Q1395R, Q1348R, Q292R	VUS	2018-09-13	criteria provided, multiple submitters, no conflicts	2	17	41242962	55127	69794	rs80356972
BRCA1	NM_007294.3:c.4181C>T	p.Thr1394Ile	Coiled-coiled	T1394I, T291I, T1347I	VUS	2018-11-13	criteria provided, multiple submitters, no conflicts	2	17	41242965	37573	46129	rs397507226
BRCA1	NM_007294.3:c.4180A>C	p.Thr1394Pro	Coiled-coiled	T1394P, T1347P, T291P	VUS	2017-07-25	criteria provided, single submitter	1	17	41242966	462637	466853	rs1555586062
BRCA1	NM_007294.3:c.4178C>G	p.Thr1393Ser	Coiled-coiled	T1393S, T1346S, T290S	VUS	2017-09-27	criteria provided, single submitter	1	17	41242968	531373	531317	rs1555586071
BRCA1	NM_007294.3:c.4177A>G	p.Thr1393Ala	Coiled-coiled	T1393A, T290A, T1346A	VUS	2014-04-08	criteria provided, single submitter	1	17	41242969	142985	152699	rs587782870
BRCA1	NM_007294.3:c.4175T>C	p.Leu1392Ser		L1392S, L1345S, L289S	VUS	2018-04-10	criteria provided, single submitter	1	17	41242971	578485	569111
BRCA1	NM_007294.3:c.4172T>G	p.Ile1391Ser		I1391S, I1344S, I288S	VUS	2017-06-16	criteria provided, single submitter	1	17	41242974	462636	467688	rs397509146
BRCA1	NM_007294.3:c.4171A>G	p.Ile1391Val		I1344V, I1391V, I288V	VUS	2018-09-30	criteria provided, single submitter	1	17	41242975	648881	645959
BRCA1	NM_007294.3:c.4169A>G	p.Asp1390Gly		D1390G, D1343G, D287G	VUS	2017-11-15	criteria provided, multiple submitters, no conflicts	2	17	41242977	496377	487713	rs1165149350
BRCA1	NM_007294.3:c.4168G>A	p.Asp1390Asn		D1390N, D1343N, D287N	VUS	2018-04-21	criteria provided, multiple submitters, no conflicts	2	17	41242978	462635	467689	rs752300203
BRCA1	NM_007294.3:c.4159T>C	p.Ser1387Pro		S1387P, S1340P, S284P	VUS	2018-04-24	criteria provided, multiple submitters, no conflicts	2	17	41242987	224433	226198	rs876658221
BRCA1	NM_007294.3:c.4151G>A	p.Gly1384Glu		G1384E, G1337E, G281E	VUS	2014-11-21	criteria provided, single submitter	1	17	41242995	187199	184934	rs786203545
BRCA1	NM_007294.3:c.4150G>A	p.Gly1384Arg		G1384R, G1337R, G281R	VUS	2017-06-30	criteria provided, single submitter	1	17	41242996	462634	467923	rs1555586146
BRCA1	NM_007294.3:c.4148C>T	p.Ser1383Leu		S1383L, S1336L, S280L	VUS	2015-04-29	criteria provided, single submitter	1	17	41242998	418953	409969	rs80357071
BRCA1	NM_007294.3:c.4144T>A	p.Cys1382Ser		C1382S, C1335S, C279S	VUS	2018-10-29	criteria provided, multiple submitters, no conflicts	2	17	41243002	185348	184935	rs786202106
BRCA1	NM_007294.3:c.4143C>G	p.Asp1381Glu		D1381E, D278E, D1334E	VUS	2018-09-27	criteria provided, single submitter	1	17	41243003	628110	618591	rs1567788391
BRCA1	NM_007294.3:c.4133T>C	p.Val1378Ala		V1378A, V1331A, V275A	VUS	2018-04-16	criteria provided, single submitter	1	17	41243013	632684	621574	rs1567788422
BRCA1	NM_007294.3:c.4132G>T	p.Val1378Phe		V1378F, V275F, V1331F	VUS	2017-04-07	criteria provided, single submitter	1	17	41243014	482891	478638	rs28897690
BRCA1	NM_007294.3:c.4131C>A	p.Ser1377Arg		S1377R, S274R, S1330R	VUS	2018-07-15	criteria provided, single submitter	1	17	41243015	55110	69777	rs80356871
BRCA1	NM_007294.3:c.4130G>A	p.Ser1377Asn		S1377N, S274N, S1330N	VUS	2018-10-17	criteria provided, single submitter	1	17	41243016	627743	618592	rs1567788442
BRCA1	NM_007294.3:c.4129A>G	p.Ser1377Gly		S1377G, S1330G, S274G	VUS	2018-07-27	criteria provided, multiple submitters, no conflicts	2	17	41243017	182159	180835	rs730881491
BRCA1	NM_007294.3:c.4123G>A	p.Glu1375Lys		E1375K, E1328K, E272K	VUS	2018-09-19	criteria provided, multiple submitters, no conflicts	2	17	41243023	491067	485341	rs80357397
BRCA1	NM_007294.3:c.4122T>A	p.Ser1374Arg		S1374R, S1327R, S271R	VUS	2017-02-17	criteria provided, single submitter	1	17	41243024	440472	432902	rs1555586200
BRCA1	NM_007294.3:c.4121G>A	p.Ser1374Asn		S1374N, S1327N, S271N	VUS	2018-03-14	criteria provided, single submitter	1	17	41243025	583140	569117	rs1382449149
BRCA1	NM_007294.3:c.4111G>A	p.Gly1371Arg		G1371R, G268R, G1324R	VUS	2018-09-26	criteria provided, single submitter	1	17	41243035	630121	618593	rs774593602
BRCA1	NM_007294.3:c.4105G>C	p.Ala1369Pro		A1322P, A266P, A1369P	VUS	2018-07-18	criteria provided, single submitter	1	17	41243041	663808	645961
BRCA1	NM_007294.3:c.4102G>A	p.Ala1368Thr		A1368T, A265T, A1321T	VUS	2017-02-09	criteria provided, single submitter	1	17	41243044	423494	409971	rs1064796463
BRCA1	NM_007294.3:c.4099G>A	p.Glu1367Lys		E1367K, E1320K, E264K	VUS	2018-01-19	criteria provided, multiple submitters, no conflicts	2	17	41243047	245679	245032	rs786202998
BRCA1	NM_007294.3:c.4097G>A	p.Gly1366Asp		G1366D, G1319D, G263D	VUS	2018-12-17	criteria provided, multiple submitters, no conflicts	2	17	41243049	234236	235982	rs876660948
BRCA1	NM_007294.3:c.4096G>C	p.Gly1366Arg	Exon 11	G1366R, G1319R	VUS	2018-06-11	criteria provided, multiple submitters, no conflicts	2	17	41243452	441362	435123	rs431825405
BRCA1	NM_007294.3:c.4096G>A	p.Gly1366Ser	Exon 11	G1366S, G1319S	VUS	2018-05-10	criteria provided, single submitter	1	17	41243452	96925	102828	rs431825405
BRCA1	NM_007294.3:c.4088C>T	p.Ser1363Leu	Exon 11	S1363L, S1316L	VUS	2018-09-05	criteria provided, multiple submitters, no conflicts	2	17	41243460	91622	97099	rs398122680
BRCA1	NM_007294.3:c.4084G>A	p.Asp1362Asn	Exon 11	D1362N, D1315N	VUS	2018-02-13	criteria provided, single submitter	1	17	41243464	575669	569119
BRCA1	NM_007294.3:c.4083G>A	p.Met1361Ile	Exon 11	M1361I, M1314I	VUS	2017-12-11	criteria provided, multiple submitters, no conflicts	2	17	41243465	37564	46120	rs374192364
BRCA1	NM_007294.3:c.4082T>C	p.Met1361Thr	Exon 11	M1361T, M1314T	VUS	2018-10-29	criteria provided, single submitter	1	17	41243466	648735	645962
BRCA1	NM_007294.3:c.4081A>G	p.Met1361Val	Exon 11	M1361V, M1314V	LB	2017-07-24	criteria provided, single submitter	1	17	41243467	185881	184940	rs80357218
BRCA1	NM_007294.3:c.4081A>C	p.Met1361Leu	Exon 11	M1361L, M1314L	B	2015-08-10	reviewed by expert panel	3	17	41243467	55099	69766	rs80357218
BRCA1	NM_007294.3:c.4075C>G	p.Gln1359Glu	Exon 11	Q1359E, Q1312E	VUS	2017-12-11	criteria provided, multiple submitters, no conflicts	2	17	41243473	37563	46119	rs80357456
BRCA1	NM_007294.3:c.4073A>G	p.Glu1358Gly	Exon 11	E1358G, E1311G	VUS	2018-10-22	criteria provided, multiple submitters, no conflicts	2	17	41243475	37562	46118	rs397507225
BRCA1	NM_007294.3:c.4072G>A	p.Glu1358Lys	Exon 11	E1358K, E1311K	VUS	2018-09-22	criteria provided, single submitter	1	17	41243476	55096	69763	rs397509136
BRCA1	NM_007294.3:c.4071A>T	p.Glu1357Asp	Exon 11	E1357D, E1310D	VUS	2018-09-11	criteria provided, single submitter	1	17	41243477	489720	482958	rs786201475
BRCA1	NM_007294.3:c.4064A>G	p.Asn1355Ser	Exon 11	N1355S, N1308S	VUS	2018-08-08	criteria provided, single submitter	1	17	41243484	629008	618594	rs1567789081
BRCA1	NM_007294.3:c.4063A>G	p.Asn1355Asp	Exon 11	N1355D, N1308D	VUS	2018-10-29	criteria provided, multiple submitters, no conflicts	2	17	41243485	233624	235983	rs876660530
BRCA1	NM_007294.3:c.4061A>G	p.Asn1354Ser	Exon 11	N1354S, N1307S	VUS	2016-07-22	criteria provided, single submitter	1	17	41243487	496375	487958	rs767246037
BRCA1	NM_007294.3:c.4057G>A	p.Glu1353Lys	Exon 11	E1306K, E1353K	VUS	2018-12-10	criteria provided, single submitter	1	17	41243491	655565	645963
BRCA1	NM_007294.3:c.4055A>T	p.Glu1352Val	Exon 11	E1352V, E1305V	VUS	2018-09-16	criteria provided, multiple submitters, no conflicts	2	17	41243493	246375	245033	rs879254228
BRCA1	NM_007294.3:c.4054G>C	p.Glu1352Gln	Exon 11	E1352Q, E1305Q	VUS	2018-09-06	criteria provided, multiple submitters, no conflicts	2	17	41243494	481150	478694	rs80357202
BRCA1	NM_007294.3:c.4054G>A	p.Glu1352Lys	Exon 11	E1352K, E1305K	VUS	2018-08-09	criteria provided, multiple submitters, no conflicts	2	17	41243494	55089	69756	rs80357202
BRCA1	NM_007294.3:c.4049G>T	p.Gly1350Val	Exon 11	G1350V, G1303V	VUS	2017-04-16	criteria provided, single submitter	1	17	41243499	462631	467924	rs1433564897
BRCA1	NM_007294.3:c.4048G>C	p.Gly1350Arg	Exon 11	G1350R, G1303R	VUS	2017-04-07	criteria provided, single submitter	1	17	41243500	462630	467699	rs748674194
BRCA1	NM_007294.3:c.4048G>T	p.Gly1350Cys	Exon 11	G1350C, G1303C	VUS	2018-11-12	criteria provided, multiple submitters, no conflicts	2	17	41243500	231563	235984	rs748674194
BRCA1	NM_007294.3:c.4046C>G	p.Thr1349Arg	Exon 11	T1349R, T1302R	VUS	2018-08-08	criteria provided, multiple submitters, no conflicts	2	17	41243502	462629	468143	rs80357345
BRCA1	NM_007294.3:c.4046C>T	p.Thr1349Met	Exon 11	T1349M, T1302M	B	2015-08-10	reviewed by expert panel	3	17	41243502	55085	69752	rs80357345
BRCA1	NM_007294.3:c.4045A>G	p.Thr1349Ala	Exon 11	T1349A, T1302A	VUS	2017-03-06	criteria provided, single submitter	1	17	41243503	462628	467927	rs80357231
BRCA1	NM_007294.3:c.4039A>G	p.Arg1347Gly	Exon 11	R1347G, R1300G	B	2015-08-10	reviewed by expert panel	3	17	41243509	41821	50260	rs28897689
BRCA1	NM_007294.3:c.4031A>G	p.Asp1344Gly	Exon 11	D1344G, D1297G	VUS	2018-12-19	criteria provided, multiple submitters, no conflicts	2	17	41243517	55077	69744	rs55639854
BRCA1	NM_007294.3:c.4028A>T	p.Asp1343Val	Exon 11	D1343V, D1296V	VUS	2018-04-25	criteria provided, multiple submitters, no conflicts	2	17	41243520	409318	402661	rs775339017
BRCA1	NM_007294.3:c.4027G>T	p.Asp1343Tyr	Exon 11	D1343Y, D1296Y	VUS	2018-10-15	criteria provided, multiple submitters, no conflicts	2	17	41243521	479227	478570	rs1160287128
BRCA1	NM_007294.3:c.4021G>A	p.Val1341Ile	Exon 11	V1341I, V1294I	VUS	2018-06-27	criteria provided, multiple submitters, no conflicts	2	17	41243527	479257	479332	rs762908108
BRCA1	NM_007294.3:c.4020G>T	p.Leu1340Phe	Exon 11	L1340F, L1293F	VUS	2015-12-30	criteria provided, single submitter	1	17	41243528	441310	435125	rs1555586637
BRCA1	NM_007294.3:c.4016A>G	p.Glu1339Gly	Exon 11	E1339G, E1292G	VUS	2016-06-07	criteria provided, multiple submitters, no conflicts	2	17	41243532	265050	260172	rs886039313
BRCA1	NM_007294.3:c.4015G>A	p.Glu1339Lys	Exon 11	E1339K, E1292K	VUS	2014-08-12	criteria provided, single submitter	1	17	41243533	182157	180837	rs80357021
BRCA1	NM_007294.3:c.4013A>G	p.Lys1338Arg	Exon 11	K1338R, K1291R	VUS	2016-10-20	criteria provided, single submitter	1	17	41243535	496374	487959	rs1555586661
BRCA1	NM_007294.3:c.4009G>C	p.Asp1337His	Exon 11	D1337H, D1290H	VUS	2017-11-12	criteria provided, multiple submitters, no conflicts	2	17	41243539	279705	264675	rs886041144
BRCA1	NM_007294.3:c.4006A>T	p.Ser1336Cys	Exon 11	S1336C, S1289C	VUS	2018-09-06	criteria provided, multiple submitters, no conflicts	2	17	41243542	489719	482991	rs976725810
BRCA1	NM_007294.3:c.3998T>C	p.Val1333Ala	Exon 11	V1333A, V1286A	VUS	2018-10-01	criteria provided, multiple submitters, no conflicts	2	17	41243550	431258	424805	rs1135401872
BRCA1	NM_007294.3:c.3995G>T	p.Gly1332Val	Exon 11	G1332V, G1285V	VUS	2018-11-01	criteria provided, multiple submitters, no conflicts	2	17	41243553	182156	180838	rs730881490
BRCA1	NM_007294.3:c.3992A>G	p.Gln1331Arg	Exon 11	Q1331R, Q1284R	VUS	2018-04-05	criteria provided, single submitter	1	17	41243556	409366	402676	rs1060502363
BRCA1	NM_007294.3:c.3988A>T	p.Ser1330Cys	Exon 11	S1330C, S1283C	VUS	2018-01-19	criteria provided, single submitter	1	17	41243560	462627	466854	rs1555586688
BRCA1	NM_007294.3:c.3985G>A	p.Glu1329Lys	Exon 11	E1329K, E1282K	VUS	2015-05-21	criteria provided, single submitter	1	17	41243563	231968	235986	rs876659467
BRCA1	NM_007294.3:c.3980A>G	p.Gln1327Arg	Exon 11	Q1327R, Q1280R	VUS	2018-11-16	criteria provided, multiple submitters, no conflicts	2	17	41243568	182079	180839	rs730881444
BRCA1	NM_007294.3:c.3976C>T	p.His1326Tyr	Exon 11	H1326Y, H1279Y	VUS	2018-04-03	criteria provided, single submitter	1	17	41243572	572521	571153	rs1567789376
BRCA1	NM_007294.3:c.3974G>A	p.Arg1325Lys	Exon 11	R1325K, R1278K	VUS	2018-09-12	criteria provided, multiple submitters, no conflicts	2	17	41243574	419316	409973	rs921253348
BRCA1	NM_007294.3:c.3970A>T	p.Met1324Leu	Exon 11	M1324L, M1277L	VUS	2018-10-26	criteria provided, multiple submitters, no conflicts	2	17	41243578	142109	151823	rs587782241
BRCA1	NM_007294.3:c.3969A>T	p.Gln1323His	Exon 11	Q1323H, Q1276H	VUS	2017-12-19	criteria provided, single submitter	1	17	41243579	233442	235988	rs876660410
BRCA1	NM_007294.3:c.3965A>G	p.Lys1322Arg	Exon 11	K1322R, K1275R	VUS	2017-11-09	criteria provided, multiple submitters, no conflicts	2	17	41243583	481448	479335	rs80357042
BRCA1	NM_007294.3:c.3965A>C	p.Lys1322Thr	Exon 11	K1322T, K1275T	VUS	2018-02-19	criteria provided, multiple submitters, no conflicts	2	17	41243583	185202	184944	rs80357042
BRCA1	NM_007294.3:c.3965A>T	p.Lys1322Ile	Exon 11	K1322I, K1275I	VUS	2018-01-28	criteria provided, multiple submitters, no conflicts	2	17	41243583	55060	69727	rs80357042
BRCA1	NM_007294.3:c.3964A>G	p.Lys1322Glu	Exon 11	K1322E, K1275E	VUS	2015-06-07	criteria provided, single submitter	1	17	41243584	232294	235989	rs80357343
BRCA1	NM_007294.3:c.3964A>C	p.Lys1322Gln	Exon 11	K1322Q, K1275Q	VUS	2015-03-25	criteria provided, single submitter	1	17	41243584	231080	235990	rs80357343
BRCA1	NM_007294.3:c.3962C>A	p.Ser1321Tyr	Exon 11	S1321Y, S1274Y	VUS	2014-12-24	criteria provided, single submitter	1	17	41243586	142790	152504	rs386833394
BRCA1	NM_007294.3:c.3955G>A	p.Gly1319Ser	Exon 11	G1319S, G1272S	VUS	2015-06-05	criteria provided, single submitter	1	17	41243593	96922	102825	rs431825403
BRCA1	NM_007294.3:c.3953T>C	p.Ile1318Thr	Exon 11	I1318T, I1271T	VUS	2017-06-27	criteria provided, single submitter	1	17	41243595	481166	478696	rs1388475291
BRCA1	NM_007294.3:c.3952A>G	p.Ile1318Val	Exon 11	I1318V, I1271V	VUS	2018-06-07	criteria provided, multiple submitters, no conflicts	2	17	41243596	55058	69725	rs397509121
BRCA1	NM_007294.3:c.3941A>T	p.Asp1314Val	Exon 11	D1314V, D1267V	VUS	2016-09-22	criteria provided, single submitter	1	17	41243607	479232	478701	rs759916956
BRCA1	NM_007294.3:c.3938A>G	p.Gln1313Arg	Exon 11	Q1313R, Q1266R	VUS	2018-02-09	criteria provided, multiple submitters, no conflicts	2	17	41243610	440470	432903	rs765729710
BRCA1	NM_007294.3:c.3935C>G	p.Thr1312Ser	Exon 11	T1312S, T1265S	LB	2016-09-01	criteria provided, single submitter	1	17	41243613	479229	478651	rs1555586769
BRCA1	NM_007294.3:c.3931A>G	p.Asn1311Asp	Exon 11	N1311D, N1264D	VUS	2018-11-26	criteria provided, single submitter	1	17	41243617	219751	222659	rs864622233
BRCA1	NM_007294.3:c.3929C>T	p.Thr1310Ile	Exon 11	T1310I, T1263I	VUS	2016-08-24	criteria provided, single submitter	1	17	41243619	409324	402495	rs80357257
BRCA1	NM_007294.3:c.3929C>G	p.Thr1310Arg	Exon 11	T1310R, T1263R	VUS	2015-09-04	criteria provided, single submitter	1	17	41243619	220135	222660	rs80357257
BRCA1	NM_007294.3:c.3918G>C	p.Leu1306Phe	Exon 11	L1306F, L1259F	VUS	2014-06-02	criteria provided, single submitter	1	17	41243630	185302	184945	rs786202068
BRCA1	NM_007294.3:c.3914A>T	p.Asp1305Val	Exon 11	D1305V, D1258V	VUS	2018-08-02	criteria provided, multiple submitters, no conflicts	2	17	41243634	96920	102823	rs431825402
BRCA1	NM_007294.3:c.3913G>C	p.Asp1305His	Exon 11	D1305H, D1258H	VUS	2018-08-28	criteria provided, single submitter	1	17	41243635	489718	482970	rs1555586799
BRCA1	NM_007294.3:c.3906A>T	p.Glu1302Asp	Exon 11	E1302D, E1255D	VUS	2018-10-20	criteria provided, single submitter	1	17	41243642	630705	618595	rs1567789643
BRCA1	NM_007294.3:c.3904G>A	p.Glu1302Lys	Exon 11	E1302K, E1255K	VUS	2014-12-19	criteria provided, single submitter	1	17	41243644	229767	235992	rs80357461
BRCA1	NM_007294.3:c.3903T>A	p.Ser1301Arg	Exon 11	S1301R, S1254R	VUS	2018-10-12	criteria provided, multiple submitters, no conflicts	2	17	41243645	55044	69711	rs273900719
BRCA1	NM_007294.3:c.3902G>A	p.Ser1301Asn	Exon 11	S1301N, S1254N	VUS	2018-12-19	criteria provided, multiple submitters, no conflicts	2	17	41243646	375449	362217	rs1057519496
BRCA1	NM_007294.3:c.3901A>T	p.Ser1301Cys	Exon 11	S1301C, S1254C	VUS	2018-02-22	criteria provided, multiple submitters, no conflicts	2	17	41243647	441430	435126	rs786203580
BRCA1	NM_007294.3:c.3901A>G	p.Ser1301Gly	Exon 11	S1301G, S1254G	VUS	2018-10-02	criteria provided, multiple submitters, no conflicts	2	17	41243647	187243	184946	rs786203580
BRCA1	NM_007294.3:c.3897G>T	p.Gln1299His	Exon 11	Q1299H, Q1252H	VUS	2016-12-09	criteria provided, single submitter	1	17	41243651	91618	97095	rs398122678
BRCA1	NM_007294.3:c.3896A>G	p.Gln1299Arg	Exon 11	Q1299R, Q1252R	VUS	2017-01-21	criteria provided, multiple submitters, no conflicts	2	17	41243652	234126	235993	rs876660866
BRCA1	NM_007294.3:c.3893C>T	p.Ser1298Leu	Exon 11	S1298L, S1251L	VUS	2016-10-17	criteria provided, single submitter	1	17	41243655	245990	245034	rs80357440
BRCA1	NM_007294.3:c.3889T>A	p.Ser1297Thr	Exon 11	S1297T, S1250T	VUS	2018-03-05	criteria provided, multiple submitters, no conflicts	2	17	41243659	481466	478581	rs1450793674
BRCA1	NM_007294.3:c.3889T>C	p.Ser1297Pro	Exon 11	S1297P, S1250P	VUS	2016-09-19	criteria provided, single submitter	1	17	41243659	479231	478653	rs1450793674
BRCA1	NM_007294.3:c.3887T>G	p.Phe1296Cys	Exon 11	F1296C, F1249C	VUS	2017-08-28	criteria provided, single submitter	1	17	41243661	482964	478654	rs1555586855
BRCA1	NM_007294.3:c.3886T>C	p.Phe1296Leu	Exon 11	F1296L, F1249L	VUS	2018-10-11	criteria provided, single submitter	1	17	41243662	658764	645967
BRCA1	NM_007294.3:c.3878C>T	p.Ala1293Val	Exon 11	A1293V, A1246V	VUS	2014-06-26	criteria provided, single submitter	1	17	41243670	55036	69703	rs80357213
BRCA1	NM_007294.3:c.3878C>A	p.Ala1293Asp	Exon 11	A1293D, A1246D	VUS	2016-12-09	criteria provided, single submitter	1	17	41243670	55035	69702	rs80357213
BRCA1	NM_007294.3:c.3877G>C	p.Ala1293Pro	Exon 11	A1293P, A1246P	VUS	2018-10-03	criteria provided, multiple submitters, no conflicts	2	17	41243671	37555	46111	rs397507223
BRCA1	NM_007294.3:c.3875C>G	p.Ser1292Cys	Exon 11	S1292C, S1245C	VUS	2018-03-11	criteria provided, single submitter	1	17	41243673	576678	571427
BRCA1	NM_007294.3:c.3875C>A	p.Ser1292Tyr	Exon 11	S1292Y, S1245Y	VUS	2015-09-16	criteria provided, single submitter	1	17	41243673	230029	235994	rs876658340
BRCA1	NM_007294.3:c.3874T>C	p.Ser1292Pro	Exon 11	S1292P, S1245P	VUS	2017-12-05	criteria provided, single submitter	1	17	41243674	187559	184947	rs786203823
BRCA1	NM_007294.3:c.3869A>C	p.Lys1290Thr	Exon 11	K1290T, K1243T	VUS	2018-01-14	criteria provided, single submitter	1	17	41243679	96918	102821	rs431825401
BRCA1	NM_007294.3:c.3868A>G	p.Lys1290Glu	Exon 11	K1290E, K1243E	VUS	2018-07-19	criteria provided, multiple submitters, no conflicts	2	17	41243680	91617	97094	rs80357254
BRCA1	NM_007294.3:c.3865A>C	p.Thr1289Pro	Exon 11	T1289P, T1242P	VUS	2016-08-04	criteria provided, single submitter	1	17	41243683	421921	409974	rs1064795449
BRCA1	NM_007294.3:c.3862G>C	p.Glu1288Gln	Exon 11	E1288Q, E1241Q	VUS	2015-06-10	criteria provided, single submitter	1	17	41243686	232341	235995	rs876659708
BRCA1	NM_007294.3:c.3859G>A	p.Glu1287Lys	Exon 11	E1287K, E1240K	VUS	2017-04-27	criteria provided, single submitter	1	17	41243689	440469	432904	rs1555586934
BRCA1	NM_007294.3:c.3857G>C	p.Ser1286Thr	Exon 11	S1286T, S1239T	VUS	2016-10-31	criteria provided, multiple submitters, no conflicts	2	17	41243691	187761	184948	rs142383077
BRCA1	NM_007294.3:c.3847C>T	p.His1283Tyr	Exon 11	H1283Y, H1236Y	VUS	2015-10-13	criteria provided, single submitter	1	17	41243701	441432	435127	rs1555586946
BRCA1	NM_007294.3:c.3843G>T	p.Gln1281His	Exon 11	Q1281H, Q1234H	VUS	2018-10-03	criteria provided, single submitter	1	17	41243705	640718	645969
BRCA1	NM_007294.3:c.3842A>C	p.Gln1281Pro	Exon 11	Q1281P, Q1234P	VUS	2018-07-31	criteria provided, multiple submitters, no conflicts	2	17	41243706	55025	69692	rs80357483
BRCA1	NM_007294.3:c.3841C>G	p.Gln1281Glu	Exon 11	Q1281E, Q1234E	VUS	2018-03-16	criteria provided, single submitter	1	17	41243707	421031	409975	rs80356866
BRCA1	NM_007294.3:c.3838T>C	p.Ser1280Pro	Exon 11	S1280P, S1233P	VUS	2018-07-09	criteria provided, single submitter	1	17	41243710	631163	618597	rs1567789887
BRCA1	NM_007294.3:c.3836C>T	p.Ala1279Val	Exon 11	A1279V, A1232V	VUS	2018-12-03	criteria provided, single submitter	1	17	41243712	462623	466859	rs1555586967
BRCA1	NM_007294.3:c.3835G>C	p.Ala1279Pro	Exon 11	A1279P, A1232P	VUS	2018-08-31	criteria provided, single submitter	1	17	41243713	629161	618598	rs80357036
BRCA1	NM_007294.3:c.3835G>T	p.Ala1279Ser	Exon 11	A1279S, A1232S	VUS	2016-10-27	criteria provided, multiple submitters, no conflicts	2	17	41243713	421098	409976	rs80357036
BRCA1	NM_007294.3:c.3830C>T	p.Ala1277Val	Exon 11	A1277V, A1230V	VUS	2014-05-14	criteria provided, single submitter	1	17	41243718	182155	180841	rs730881489
BRCA1	NM_007294.3:c.3826T>G	p.Leu1276Val	Exon 11	L1276V, L1229V	LB	2018-03-07	criteria provided, single submitter	1	17	41243722	506525	506086	rs876659178
BRCA1	NM_007294.3:c.3816C>A	p.Asn1272Lys	Exon 11	N1272K, N1225K	VUS	2018-07-29	criteria provided, multiple submitters, no conflicts	2	17	41243732	185053	184949	rs786201893
BRCA1	NM_007294.3:c.3815A>G	p.Asn1272Ser	Exon 11	N1272S, N1225S	VUS	2018-06-20	criteria provided, multiple submitters, no conflicts	2	17	41243733	232792	235998	rs772703445
BRCA1	NM_007294.3:c.3812G>C	p.Ser1271Thr	Exon 11	S1271T, S1224T	VUS	2018-03-09	criteria provided, single submitter	1	17	41243736	570753	571431	rs1567789989
BRCA1	NM_007294.3:c.3809G>A	p.Cys1270Tyr	Exon 11	C1270Y, C1223Y	VUS	2014-04-23	criteria provided, single submitter	1	17	41243739	433708	427550	rs1207787135
BRCA1	NM_007294.3:c.3807C>G	p.Asp1269Glu	Exon 11	D1269E, D1222E	VUS	2014-10-24	criteria provided, single submitter	1	17	41243741	186925	184951	rs786202569
BRCA1	NM_007294.3:c.3804T>G	p.Asn1268Lys	Exon 11	N1268K, N1221K	VUS	2014-10-03	criteria provided, single submitter	1	17	41243744	186549	184952	rs140588714
BRCA1	NM_007294.3:c.3800T>C	p.Leu1267Ser	Exon 11	L1267S, L1220S	VUS	2019-01-04	criteria provided, multiple submitters, no conflicts	2	17	41243748	142031	151745	rs587782190
BRCA1	NM_007294.3:c.3798C>A	p.Ser1266Arg	Exon 11	S1266R, S1219R	VUS	2015-02-27	criteria provided, single submitter	1	17	41243750	230616	235999	rs200648498
BRCA1	NM_007294.3:c.3797G>T	p.Ser1266Ile	Exon 11	S1266I, S1219I	VUS	2016-01-28	criteria provided, multiple submitters, no conflicts	2	17	41243751	141540	151254	rs80357160
BRCA1	NM_007294.3:c.3797G>C	p.Ser1266Thr	Exon 11	S1266T, S1219T	B	2015-08-10	reviewed by expert panel	3	17	41243751	55009	69676	rs80357160
BRCA1	NM_007294.3:c.3793A>C	p.Asn1265His	Exon 11	N1265H, N1218H	VUS	2018-06-10	criteria provided, multiple submitters, no conflicts	2	17	41243755	409368	402499	rs1060502364
BRCA1	NM_007294.3:c.3791A>G	p.Lys1264Arg	Exon 11	K1264R, K1217R	VUS	2017-09-15	criteria provided, single submitter	1	17	41243757	531245	531260	rs1555587039
BRCA1	NM_007294.3:c.3784T>C	p.Ser1262Pro	Exon 11	S1262P, S1215P	VUS	2018-08-27	criteria provided, multiple submitters, no conflicts	2	17	41243764	481459	478704	rs1011096937
BRCA1	NM_007294.3:c.3782T>C	p.Leu1261Ser	Exon 11	L1261S, L1214S	VUS	2018-07-02	criteria provided, multiple submitters, no conflicts	2	17	41243766	37548	46104	rs397507219
BRCA1	NM_007294.3:c.3778T>G	p.Leu1260Val	Exon 11	L1260V, L1213V	VUS	2016-12-21	criteria provided, single submitter	1	17	41243770	481470	478665	rs1555587079
BRCA1	NM_007294.3:c.3772G>A	p.Glu1258Lys	Exon 11	E1258K, E1211K	VUS	2018-04-02	criteria provided, single submitter	1	17	41243776	572647	571155
BRCA1	NM_007294.3:c.3769G>A	p.Glu1257Lys	Exon 11	E1257K, E1210K	VUS	2018-11-26	criteria provided, single submitter	1	17	41243779	580205	571436	rs1567790183
BRCA1	NM_007294.3:c.3760A>G	p.Lys1254Glu	Exon 11	K1254E, K1207E	VUS	2018-10-15	criteria provided, multiple submitters, no conflicts	2	17	41243788	54994	69661	rs80357362
BRCA1	NM_007294.3:c.3758C>G	p.Ser1253Cys	Exon 11	S1253C, S1206C	VUS	2018-11-12	criteria provided, multiple submitters, no conflicts	2	17	41243790	186252	184954	rs397509100
BRCA1	NM_007294.3:c.3755T>C	p.Leu1252Pro	Exon 11	L1252P, L1205P	VUS	2016-03-02	criteria provided, single submitter	1	17	41243793	479202	479341	rs1555587147
BRCA1	NM_007294.3:c.3753T>G	p.Cys1251Trp	Exon 11	C1251W, C1204W	VUS	2018-08-08	criteria provided, single submitter	1	17	41243795	631326	618599	rs397509098
BRCA1	NM_007294.3:c.3752G>A	p.Cys1251Tyr	Exon 11	C1251Y, C1204Y	VUS	2015-11-03	criteria provided, single submitter	1	17	41243796	246072	245035	rs879254079
BRCA1	NM_007294.3:c.3750G>T	p.Glu1250Asp	Exon 11	E1250D, E1203D	VUS	2017-11-06	criteria provided, single submitter	1	17	41243798	531374	531074	rs145903082
BRCA1	NM_007300.4:c.3748G>A	p.Glu1250Lys	Exon 11	E1250K, E1203K	B	2015-08-10	reviewed by expert panel	3	17	41243800	54987	69654	rs28897686
BRCA1	NM_007294.3:c.3746C>G	p.Thr1249Ser	Exon 11	T1249S, T1202S	VUS	2017-09-21	criteria provided, multiple submitters, no conflicts	2	17	41243802	54986	69653	rs80357099
BRCA1	NM_007294.3:c.3745A>G	p.Thr1249Ala	Exon 11	T1249A, T1202A	VUS	2018-12-08	criteria provided, multiple submitters, no conflicts	2	17	41243803	434526	429968	rs1555587189
BRCA1	NM_007294.3:c.3739G>A	p.Val1247Ile	Exon 11	V1247I, V1200I	B	2015-08-10	reviewed by expert panel	3	17	41243809	54985	69652	rs80357191
BRCA1	NM_007294.3:c.3737C>T	p.Thr1246Ile	Exon 11	T1246I, T1199I	VUS	2018-10-29	criteria provided, single submitter	1	17	41243811	650348	645970
BRCA1	NM_007294.3:c.3737C>A	p.Thr1246Asn	Exon 11	T1246N, T1199N	VUS	2018-08-14	criteria provided, multiple submitters, no conflicts	2	17	41243811	240797	242781	rs878854949
BRCA1	NM_007294.3:c.3736A>G	p.Thr1246Ala	Exon 11	T1246A, T1199A	VUS	2018-06-12	criteria provided, single submitter	1	17	41243812	156192	165991	rs587776488
BRCA1	NM_007294.3:c.3734G>A	p.Ser1245Asn	Exon 11	S1245N, S1198N	VUS	2018-10-18	criteria provided, multiple submitters, no conflicts	2	17	41243814	409344	402061	rs1060502348
BRCA1	NM_007294.3:c.3720G>C	p.Gln1240His	Exon 11	Q1240H, Q1193H	VUS	2017-04-27	criteria provided, single submitter	1	17	41243828	252875	247276	rs876658341
BRCA1	NM_007294.3:c.3713C>G	p.Pro1238Arg	Exon 11	P1238R, P1191R	VUS	2016-09-22	criteria provided, single submitter	1	17	41243835	54974	69641	rs28897688
BRCA1	NM_007294.3:c.3713C>T	p.Pro1238Leu	Exon 11	P1238L, P1191L	B	2015-08-10	reviewed by expert panel	3	17	41243835	37543	46099	rs28897688
BRCA1	NM_007294.3:c.3710T>C	p.Ile1237Thr	Exon 11	I1237T, I1190T	VUS	2018-05-02	criteria provided, multiple submitters, no conflicts	2	17	41243838	234148	236003	rs876660883
BRCA1	NM_007294.3:c.3706A>G	p.Asn1236Asp	Exon 11	N1236D, N1189D	VUS	2018-10-30	criteria provided, single submitter	1	17	41243842	630051	618600	rs1567790509
BRCA1	NM_007294.3:c.3700G>C	p.Val1234Leu	Exon 11	V1234L, V1187L	VUS	2017-12-15	criteria provided, multiple submitters, no conflicts	2	17	41243848	216664	213316	rs763354142
BRCA1	NM_007294.3:c.3681A>T	p.Gln1227His	Exon 11	Q1227H, Q1180H	VUS	2017-05-11	criteria provided, multiple submitters, no conflicts	2	17	41243867	182154	180844	rs730881488
BRCA1	NM_007294.3:c.3674G>C	p.Cys1225Ser	Exon 11	C1225S, C1178S	VUS	2018-12-13	criteria provided, multiple submitters, no conflicts	2	17	41243874	632681	621577	rs1567790638
BRCA1	NM_007294.3:c.3673T>G	p.Cys1225Gly	Exon 11	C1225G, C1178G	VUS	2017-10-28	criteria provided, single submitter	1	17	41243875	462621	467930	rs1382025345
BRCA1	NM_007294.3:c.3667C>T	p.Leu1223Phe	Exon 11	L1223F, L1176F	VUS	2017-07-20	criteria provided, single submitter	1	17	41243881	462619	467716	rs1555587309
BRCA1	NM_007294.3:c.3666G>C	p.Glu1222Asp	Exon 11	E1222D, E1175D	VUS	2017-08-25	criteria provided, multiple submitters, no conflicts	2	17	41243882	462618	468145	rs1555587312
BRCA1	NM_007294.3:c.3662A>C	p.Glu1221Ala	Exon 11	E1221A, E1174A	VUS	2018-10-05	criteria provided, multiple submitters, no conflicts	2	17	41243886	54958	69625	rs273900713
BRCA1	NM_007294.3:c.3659A>T	p.Asp1220Val	Exon 11	D1220V, D1173V	VUS	2015-06-23	criteria provided, single submitter	1	17	41243889	232408	236004	rs766572561
BRCA1	NM_007294.3:c.3655G>A	p.Glu1219Lys	Exon 11	E1219K, E1172K	VUS	2018-10-15	criteria provided, multiple submitters, no conflicts	2	17	41243893	54956	69623	rs80356921
BRCA1	NM_007294.3:c.3652A>G	p.Ser1218Gly	Exon 11	S1218G, S1171G	VUS	2018-10-29	criteria provided, multiple submitters, no conflicts	2	17	41243896	37536	46092	rs80356894
BRCA1	NM_007294.3:c.3650C>G	p.Ser1217Cys	Exon 11	S1217C, S1170C	VUS	2018-04-25	criteria provided, multiple submitters, no conflicts	2	17	41243898	91611	97088	rs398122676
BRCA1	NM_007294.3:c.3649T>C	p.Ser1217Pro	Exon 11	S1217P, S1170P	VUS	2018-10-31	criteria provided, multiple submitters, no conflicts	2	17	41243899	54953	69620	rs273900712
BRCA1	NM_007294.3:c.3644A>G	p.Asn1215Ser	Exon 11	N1215S, N1168S	VUS	2014-11-13	criteria provided, single submitter	1	17	41243904	186902	184959	rs786203310
BRCA1	NM_007294.3:c.3642G>C	p.Glu1214Asp	Exon 11	E1214D, E1167D	VUS	2018-09-14	criteria provided, multiple submitters, no conflicts	2	17	41243906	496369	487961	rs398122675
BRCA1	NM_007294.3:c.3642G>T	p.Glu1214Asp	Exon 11	E1214D, E1167D	VUS	2017-12-29	criteria provided, single submitter	1	17	41243906	91610	97087	rs398122675
BRCA1	NM_007294.3:c.3640G>A	p.Glu1214Lys	Exon 11	E1214K, E1167K	B	2015-08-10	reviewed by expert panel	3	17	41243908	54948	69615	rs80356923
BRCA1	NM_007294.3:c.3632C>G	p.Ser1211Cys	Exon 11	S1211C, S1164C	VUS	2018-02-25	criteria provided, multiple submitters, no conflicts	2	17	41243916	479240	478595	rs1555587377
BRCA1	NM_007294.3:c.3629A>G	p.Glu1210Gly	Exon 11	E1210G, E1163G	VUS	2016-07-31	criteria provided, single submitter	1	17	41243919	409341	402069	rs1060502347
BRCA1	NM_007294.3:c.3625T>G	p.Leu1209Val	Exon 11	L1209V, L1162V	VUS	2018-10-31	criteria provided, multiple submitters, no conflicts	2	17	41243923	54942	69609	rs273900711
BRCA1	NM_007294.3:c.3621_3622delinsAG	p.Lys1208Glu	Exon 11	K1208E	VUS	2018-08-01	criteria provided, single submitter	1	17	41243926 - 41243927	630631	618602	rs1567790889
BRCA1	NM_007294.3:c.3620A>T	p.Lys1207Met	Exon 11	K1207M, K1160M	VUS	2017-03-29	criteria provided, single submitter	1	17	41243928	462616	466862	rs1555587402
BRCA1	NM_007294.3:c.3619A>G	p.Lys1207Glu	Exon 11	K1207E, K1160E	VUS	2018-07-04	criteria provided, multiple submitters, no conflicts	2	17	41243929	89060	94603	rs80357455
BRCA1	NM_007294.3:c.3616G>T	p.Ala1206Ser	Exon 11	A1206S, A1159S	VUS	2018-09-28	criteria provided, multiple submitters, no conflicts	2	17	41243932	441433	435130	rs1555587407
BRCA1	NM_007294.3:c.3614G>T	p.Gly1205Val	Exon 11	G1158V, G1205V	VUS	2018-09-28	criteria provided, single submitter	1	17	41243934	651402	645971
BRCA1	NM_007294.3:c.3613G>A	p.Gly1205Arg	Exon 11	G1205R, G1158R	VUS	2017-09-19	criteria provided, single submitter	1	17	41243935	54936	69603	rs80357294
BRCA1	NM_007294.3:c.3611G>C	p.Arg1204Thr	Exon 11	R1204T, R1157T	VUS	2018-08-08	criteria provided, multiple submitters, no conflicts	2	17	41243937	485393	478713	rs1456509049
BRCA1	NM_007300.4:c.3608G>A	p.Arg1203Gln	Exon 11	R1203Q, R1156Q	B	2015-08-10	reviewed by expert panel	3	17	41243940	54935	69602	rs55930959
BRCA1	NM_007294.3:c.3602G>A	p.Gly1201Asp	Exon 11	G1201D, G1154D	VUS	2018-10-30	criteria provided, single submitter	1	17	41243946	630054	618603	rs1567790971
BRCA1	NM_007294.3:c.3601G>C	p.Gly1201Arg	Exon 11	G1201R, G1154R	VUS	2018-08-01	criteria provided, single submitter	1	17	41243947	489717	483018	rs55725337
BRCA1	NM_007294.3:c.3601G>A	p.Gly1201Ser	Exon 11	G1201S, G1154S	LB	2018-03-06	criteria provided, multiple submitters, no conflicts	2	17	41243947	54932	69599	rs55725337
BRCA1	NM_007294.3:c.3600G>T	p.Gln1200His	Exon 11	Q1200H, Q1153H	B/LB	2018-01-04	criteria provided, multiple submitters, no conflicts	2	17	41243948	54931	69598	rs56214134
BRCA1	NM_007294.3:c.3595G>T	p.Ala1199Ser	Exon 11	A1199S, A1152S	VUS	2017-05-04	criteria provided, single submitter	1	17	41243953	462614	467933	rs1555587437
BRCA1	NM_007294.3:c.3587C>T	p.Thr1196Ile	Exon 11	T1196I, T1149I	VUS	2018-10-18	criteria provided, multiple submitters, no conflicts	2	17	41243961	54926	69593	rs80356944
BRCA1	NM_007294.3:c.3587C>A	p.Thr1196Lys	Exon 11	T1196K, T1149K	VUS	2015-05-26	criteria provided, single submitter	1	17	41243961	54925	69592	rs80356944
BRCA1	NM_007294.3:c.3586A>T	p.Thr1196Ser	Exon 11	T1196S, T1149S	VUS	2018-11-05	criteria provided, multiple submitters, no conflicts	2	17	41243962	441435	435131	rs1340335862
BRCA1	NM_007294.3:c.3584A>G	p.His1195Arg	Exon 11	H1195R, H1148R	VUS	2018-12-01	criteria provided, multiple submitters, no conflicts	2	17	41243964	142258	151972	rs28897685
BRCA1	NM_007294.3:c.3583C>G	p.His1195Asp	Exon 11	H1195D, H1148D	VUS	2016-12-13	criteria provided, single submitter	1	17	41243965	409296	402501	rs876659903
BRCA1	NM_007294.3:c.3583C>T	p.His1195Tyr	Exon 11	H1195Y, H1148Y	VUS	2015-06-24	criteria provided, single submitter	1	17	41243965	232653	236008	rs876659903
BRCA1	NM_007294.3:c.3581C>T	p.Thr1194Ile	Exon 11	T1194I, T1147I	VUS	2018-07-31	criteria provided, multiple submitters, no conflicts	2	17	41243967	54922	69589	rs80357290
BRCA1	NM_007294.3:c.3580A>G	p.Thr1194Ala	Exon 11	T1194A, T1147A	VUS	2018-08-26	criteria provided, single submitter	1	17	41243968	409316	402683	rs369982706
BRCA1	NM_007294.3:c.3572G>A	p.Ser1191Asn	Exon 11	S1191N, S1144N	VUS	2018-07-02	criteria provided, multiple submitters, no conflicts	2	17	41243976	240794	242783	rs878854948
BRCA1	NM_007294.3:c.3569C>T	p.Pro1190Leu	Exon 11	P1190L, P1143L	VUS	2018-01-26	criteria provided, multiple submitters, no conflicts	2	17	41243979	233875	236009	rs755209182
BRCA1	NM_007294.3:c.3565A>T	p.Ser1189Cys	Exon 11	S1189C, S1142C	VUS	2018-10-23	criteria provided, single submitter	1	17	41243983	582398	574471	rs1567791142
BRCA1	NM_007294.3:c.3564G>C	p.Arg1188Ser	Exon 11	R1188S, R1141S	VUS	2018-11-16	criteria provided, single submitter	1	17	41243984	252874	247275	rs879255484
BRCA1	NM_007294.3:c.3560G>C	p.Ser1187Thr	Exon 11	S1187T, S1140T	VUS	2018-05-13	criteria provided, single submitter	1	17	41243988	619626	611234	rs80356975
BRCA1	NM_007294.3:c.3557T>A	p.Leu1186His	Exon 11	L1186H, L1139H	VUS	2018-06-14	criteria provided, single submitter	1	17	41243991	572392	571438	rs1567791164
BRCA1	NM_007294.3:c.3556C>T	p.Leu1186Phe	Exon 11	L1186F, L1139F	VUS	2018-08-26	criteria provided, single submitter	1	17	41243992	531251	531571	rs1555587505
BRCA1	NM_007294.3:c.3555G>T	p.Glu1185Asp	Exon 11	E1185D, E1138D	VUS	2018-12-24	criteria provided, multiple submitters, no conflicts	2	17	41243993	89059	94602	rs587779368
BRCA1	NM_007294.3:c.3551G>A	p.Gly1184Glu	Exon 11	G1184E, G1137E	LB	2016-06-13	criteria provided, single submitter	1	17	41243997	630188	618604	rs1567791181
BRCA1	NM_007294.3:c.3548A>T	p.Lys1183Ile	Exon 11	K1183I, K1136I	VUS	2018-06-10	criteria provided, multiple submitters, no conflicts	2	17	41244000	531339	531263	rs16942
BRCA1	NM_007294.3:c.3548A>G	p.Lys1183Arg	Exon 11	K1183R, K1136R	B	2015-08-10	reviewed by expert panel	3	17	41244000	41818	50257	rs16942
BRCA1	NM_007294.3:c.3545A>T	p.Gln1182Leu	Exon 11	Q1182L, Q1135L	VUS	2016-05-06	criteria provided, single submitter	1	17	41244003	441338	435132	rs1555587532
BRCA1	NM_007294.3:c.3539G>A	p.Ser1180Asn	Exon 11	S1180N, S1133N	VUS	2014-10-13	criteria provided, single submitter	1	17	41244009	418069	409978	rs1064793057
BRCA1	NM_007294.3:c.3535A>C	p.Lys1179Gln	Exon 11	K1179Q, K1132Q	VUS	2017-11-30	criteria provided, multiple submitters, no conflicts	2	17	41244013	142028	151742	rs587782188
BRCA1	NM_007294.3:c.3533G>C	p.Ser1178Thr	Exon 11	S1178T, S1131T	VUS	2018-08-21	criteria provided, single submitter	1	17	41244015	489716	482972	rs1294360179
BRCA1	NM_007294.3:c.3533G>A	p.Ser1178Asn	Exon 11	S1178N, S1131N	VUS	2018-09-05	criteria provided, multiple submitters, no conflicts	2	17	41244015	441297	435133	rs1294360179
BRCA1	NM_007294.3:c.3532A>G	p.Ser1178Gly	Exon 11	S1178G, S1131G	VUS	2018-03-09	criteria provided, multiple submitters, no conflicts	2	17	41244016	582877	569124	rs1567791298
BRCA1	NM_007294.3:c.3526G>A	p.Val1176Ile	Exon 11	V1176I, V1129I	VUS	2018-07-05	criteria provided, single submitter	1	17	41244022	565640	574472
BRCA1	NM_007294.3:c.3524C>T	p.Ala1175Val	Exon 11	A1175V, A1128V	VUS	2018-05-25	criteria provided, single submitter	1	17	41244024	632683	621578	rs1567791322
BRCA1	NM_007294.3:c.3521C>G	p.Ser1174Cys	Exon 11	S1174C, S1127C	VUS	2018-07-26	criteria provided, single submitter	1	17	41244027	651521	645972
BRCA1	NM_007294.3:c.3518G>A	p.Ser1173Asn	Exon 11	S1173N, S1126N	VUS	2016-01-29	criteria provided, single submitter	1	17	41244030	240793	242784	rs746949187
BRCA1	NM_007294.3:c.3515A>G	p.Glu1172Gly	Exon 11	E1172G, E1125G	VUS	2017-09-15	criteria provided, single submitter	1	17	41244033	54907	69574	rs80357206
BRCA1	NM_007294.3:c.3511A>G	p.Lys1171Glu	Exon 11	K1171E, K1124E	VUS	2016-08-08	criteria provided, single submitter	1	17	41244037	441353	435135	rs730882164
BRCA1	NM_007294.3:c.3510T>G	p.Ile1170Met	Exon 11	I1123M, I1170M	VUS	2018-12-26	criteria provided, single submitter	1	17	41244038	650534	645973
BRCA1	NM_007294.3:c.3508A>G	p.Ile1170Val	Exon 11	I1170V, I1123V	VUS	2018-03-23	criteria provided, single submitter	1	17	41244040	479203	478598	rs273899708
BRCA1	NM_007294.3:c.3506A>G	p.Asp1169Gly	Exon 11	D1169G, D1122G	VUS	2018-02-02	criteria provided, single submitter	1	17	41244042	571624	574473	rs1323940169
BRCA1	NM_007294.3:c.3505G>T	p.Asp1169Tyr	Exon 11	D1169Y, D1122Y	VUS	2018-10-03	criteria provided, multiple submitters, no conflicts	2	17	41244043	231627	236010	rs876659269
BRCA1	NM_007294.3:c.3504T>G	p.Asn1168Lys	Exon 11	N1168K, N1121K	VUS	2018-10-30	criteria provided, single submitter	1	17	41244044	628230	618605	rs1458197554
BRCA1	NM_007294.3:c.3496G>C	p.Ala1166Pro	Exon 11	A1166P, A1119P	VUS	2015-02-21	criteria provided, single submitter	1	17	41244052	216663	213317	rs745418679
BRCA1	NM_007294.3:c.3491G>T	p.Ser1164Ile	Exon 11	S1164I, S1117I	VUS	2018-08-31	criteria provided, single submitter	1	17	41244057	54900	69567	rs397509075
BRCA1	NM_007294.3:c.3487A>G	p.Thr1163Ala	Exon 11	T1163A, T1116A	VUS	2016-10-14	criteria provided, single submitter	1	17	41244061	479235	478677	rs769456095
BRCA1	NM_007294.3:c.3484G>T	p.Asp1162Tyr	Exon 11	D1162Y, D1115Y	VUS	2016-05-20	criteria provided, single submitter	1	17	41244064	479213	478679	rs1555587619
BRCA1	NM_007294.3:c.3479A>C	p.Lys1160Thr	Exon 11	K1160T, K1113T	VUS	2018-10-04	criteria provided, single submitter	1	17	41244069	665681	645974
BRCA1	NM_007294.3:c.3476T>A	p.Ile1159Lys	Exon 11	I1159K, I1112K	VUS	2018-05-24	criteria provided, single submitter	1	17	41244072	578385	569126	rs1567791496
BRCA1	NM_007294.3:c.3475A>G	p.Ile1159Val	Exon 11	I1159V, I1112V	VUS	2018-10-17	criteria provided, multiple submitters, no conflicts	2	17	41244073	229985	236011	rs876658318
BRCA1	NM_007294.3:c.3472G>A	p.Glu1158Lys	Exon 11	E1111K, E1158K	VUS	2018-12-11	criteria provided, single submitter	1	17	41244076	650751	645975
BRCA1	NM_007294.3:c.3470G>C	p.Gly1157Ala	Exon 11	G1157A, G1110A	VUS	2015-04-09	criteria provided, single submitter	1	17	41244078	231397	236012	rs876659133
BRCA1	NM_007294.3:c.3466G>A	p.Asp1156Asn	Exon 11	D1156N, D1109N	VUS	2018-02-13	criteria provided, multiple submitters, no conflicts	2	17	41244082	418557	409980	rs1064793302
BRCA1	NM_007294.3:c.3463G>C	p.Asp1155His	Exon 11	D1155H, D1108H	B	2015-08-10	reviewed by expert panel	3	17	41244085	54891	69558	rs80357484
BRCA1	NM_007294.3:c.3460T>A	p.Leu1154Ile	Exon 11	L1154I, L1107I	VUS	2018-05-04	criteria provided, single submitter	1	17	41244088	582774	571440	rs1567791553
BRCA1	NM_007294.3:c.3457C>G	p.Leu1153Val	Exon 11	L1153V, L1106V	VUS	2016-07-27	criteria provided, single submitter	1	17	41244091	482918	479360	rs1555587658
BRCA1	NM_007294.3:c.3454G>C	p.Asp1152His	Exon 11	D1152H, D1105H	VUS	2018-11-15	criteria provided, multiple submitters, no conflicts	2	17	41244094	496367	487934	rs80357175
BRCA1	NM_007294.3:c.3449C>T	p.Pro1150Leu	Exon 11	P1150L, P1103L	VUS	2014-03-27	criteria provided, single submitter	1	17	41244099	142830	152544	rs587782752
BRCA1	NM_007294.3:c.3440C>A	p.Ser1147Tyr	Exon 11	S1147Y, S1100Y	VUS	2018-05-14	criteria provided, multiple submitters, no conflicts	2	17	41244108	233955	236014	rs876660757
BRCA1	NM_007294.3:c.3437G>A	p.Cys1146Tyr	Exon 11	C1146Y, C1099Y	VUS	2018-06-13	criteria provided, multiple submitters, no conflicts	2	17	41244111	96913	102816	rs80357247
BRCA1	NM_007294.3:c.3437G>C	p.Cys1146Ser	Exon 11	C1146S, C1099S	VUS	2017-08-31	criteria provided, single submitter	1	17	41244111	54886	69553	rs80357247
BRCA1	NM_007294.3:c.3436T>G	p.Cys1146Gly	Exon 11	C1146G, C1099G	VUS	2018-07-12	criteria provided, single submitter	1	17	41244112	628831	618607	rs1567791612
BRCA1	NM_007294.3:c.3433G>A	p.Val1145Ile	Exon 11	V1145I, V1098I	VUS	2018-09-04	criteria provided, single submitter	1	17	41244115	491062	485144	rs431825396
BRCA1	NM_007294.3:c.3433G>T	p.Val1145Phe	Exon 11	V1145F, V1098F	VUS	2018-09-01	criteria provided, multiple submitters, no conflicts	2	17	41244115	96912	102815	rs431825396
BRCA1	NM_007294.3:c.3428C>G	p.Ser1143Cys	Exon 11	S1143C, S1096C	VUS	2018-07-24	criteria provided, multiple submitters, no conflicts	2	17	41244120	187054	184968	rs80357434
BRCA1	NM_007294.3:c.3425C>T	p.Ala1142Val	Exon 11	A1142V, A1095V	VUS	2018-12-11	criteria provided, multiple submitters, no conflicts	2	17	41244123	479241	478681	rs1555587711
BRCA1	NM_007294.3:c.3424G>T	p.Ala1142Ser	Exon 11	A1142S, A1095S	VUS	2018-05-19	criteria provided, single submitter	1	17	41244124	571397	571443
BRCA1	NM_007294.3:c.3424G>C	p.Ala1142Pro	Exon 11	A1142P, A1095P	VUS	2018-10-31	criteria provided, multiple submitters, no conflicts	2	17	41244124	54878	69545	rs80357101
BRCA1	NM_007294.3:c.3421C>T	p.His1141Tyr	Exon 11	H1141Y, H1094Y	VUS	2018-03-07	criteria provided, single submitter	1	17	41244127	441495	435136	rs1555587727
BRCA1	NM_007294.3:c.3418A>C	p.Ser1140Arg	Exon 11	S1140R, S1093R	VUS	2016-06-13	criteria provided, single submitter	1	17	41244130	481449	478720	rs2227945
BRCA1	NM_007294.3:c.3418A>G	p.Ser1140Gly	Exon 11	S1140G, S1093G	B	2015-08-10	reviewed by expert panel	3	17	41244130	41817	50256	rs2227945
BRCA1	NM_007294.3:c.3415A>C	p.Ser1139Arg	Exon 11	S1139R, S1092R	VUS	2016-10-10	criteria provided, single submitter	1	17	41244133	141462	151176	rs587781765
BRCA1	NM_007294.3:c.3411G>A	p.Met1137Ile	Exon 11	M1137I, M1090I	VUS	2018-07-09	criteria provided, multiple submitters, no conflicts	2	17	41244137	186375	184969	rs786202900
BRCA1	NM_007294.3:c.3409A>G	p.Met1137Val	Exon 11	M1137V, M1090V	VUS	2018-11-07	criteria provided, multiple submitters, no conflicts	2	17	41244139	462610	467939	rs771479616
BRCA1	NM_007294.3:c.3407C>G	p.Pro1136Arg	Exon 11	P1136R, P1089R	VUS	2017-01-07	criteria provided, multiple submitters, no conflicts	2	17	41244141	54869	69536	rs80357329
BRCA1	NM_007294.3:c.3406C>A	p.Pro1136Thr	Exon 11	P1136T, P1089T	VUS	2018-11-12	criteria provided, multiple submitters, no conflicts	2	17	41244142	96911	102814	rs431825395
BRCA1	NM_007294.3:c.3403C>G	p.Gln1135Glu	Exon 11	Q1135E, Q1088E	VUS	2018-10-31	criteria provided, multiple submitters, no conflicts	2	17	41244145	240792	242785	rs80357136
BRCA1	NM_007294.3:c.3401A>T	p.Glu1134Val	Exon 11	E1134V, E1087V	VUS	2018-09-11	criteria provided, multiple submitters, no conflicts	2	17	41244147	233080	236015	rs762744684
BRCA1	NM_007294.3:c.3400G>A	p.Glu1134Lys	Exon 11	E1134K, E1087K	VUS	2018-09-05	criteria provided, multiple submitters, no conflicts	2	17	41244148	491061	484912	rs80357018
BRCA1	NM_007294.3:c.3398T>C	p.Leu1133Ser	Exon 11	L1133S, L1086S	VUS	2015-02-09	criteria provided, single submitter	1	17	41244150	230481	236016	rs80356971
BRCA1	NM_007300.4:c.3394A>G	p.Asn1132Asp	Exon 11	N1132D, N1085D	VUS	2018-12-16	criteria provided, multiple submitters, no conflicts	2	17	41244154	183852	184970	rs530464947
BRCA1	NM_007294.3:c.3392A>T	p.Asp1131Val	Exon 11	D1131V, D1084V	VUS	2017-04-12	criteria provided, single submitter	1	17	41244156	481480	479366	rs1555587813
BRCA1	NM_007294.3:c.3392A>G	p.Asp1131Gly	Exon 11	D1131G, D1084G	VUS	2017-01-31	criteria provided, single submitter	1	17	41244156	462608	468154	rs1555587813
BRCA1	NM_007294.3:c.3391G>A	p.Asp1131Asn	Exon 11	D1131N, D1084N	VUS	2016-03-10	criteria provided, single submitter	1	17	41244157	496366	487935	rs1555587816
BRCA1	NM_007294.3:c.3386T>C	p.Ile1129Thr	Exon 11	I1129T, I1082T	VUS	2017-09-02	criteria provided, single submitter	1	17	41244162	619792	611235	rs1567791871
BRCA1	NM_007294.3:c.3385A>G	p.Ile1129Val	Exon 11	I1082V, I1129V	VUS	2018-11-13	criteria provided, single submitter	1	17	41244163	649690	645977
BRCA1	NM_007294.3:c.3383T>C	p.Leu1128Pro	Exon 11	L1128P, L1081P	VUS	2018-10-03	criteria provided, multiple submitters, no conflicts	2	17	41244165	481427	478602	rs1555587827
BRCA1	NM_007294.3:c.3379T>C	p.Tyr1127His	Exon 11	Y1127H, Y1080H	VUS	2018-11-01	criteria provided, multiple submitters, no conflicts	2	17	41244169	479249	478726	rs1451089848
BRCA1	NM_007294.3:c.3377C>T	p.Pro1126Leu	Exon 11	P1126L, P1079L	VUS	2018-10-04	criteria provided, multiple submitters, no conflicts	2	17	41244171	54862	69529	rs80356887
BRCA1	NM_007294.3:c.3374C>A	p.Ser1125Tyr	Exon 11	S1125Y, S1078Y	VUS	2016-10-13	criteria provided, single submitter	1	17	41244174	433706	427552	rs1555587835
BRCA1	NM_007294.3:c.3373T>C	p.Ser1125Pro	Exon 11	S1125P, S1078P	VUS	2016-06-22	criteria provided, single submitter	1	17	41244175	482911	478736	rs1555587839
BRCA1	NM_007294.3:c.3368A>T	p.Asp1123Val	Exon 11	D1123V, D1076V	VUS	2017-10-12	criteria provided, single submitter	1	17	41244180	531304	531338	rs1555587851
BRCA1	NM_007294.3:c.3367G>T	p.Asp1123Tyr	Exon 11	D1123Y, D1076Y	VUS	2018-10-31	criteria provided, multiple submitters, no conflicts	2	17	41244181	54860	69527	rs80356867
BRCA1	NM_007294.3:c.3361A>G	p.Asn1121Asp	Exon 11	N1121D, N1074D	VUS	2017-10-03	criteria provided, single submitter	1	17	41244187	531290	531342	rs876660526
BRCA1	NM_007294.3:c.3361A>C	p.Asn1121His	Exon 11	N1121H, N1074H	VUS	2015-08-28	criteria provided, single submitter	1	17	41244187	233620	236017	rs876660526
BRCA1	NM_007294.3:c.3359T>A	p.Val1120Asp	Exon 11	V1120D, V1073D	VUS	2017-09-19	criteria provided, multiple submitters, no conflicts	2	17	41244189	489715	482987	rs1361427704
BRCA1	NM_007294.3:c.3358G>A	p.Val1120Ile	Exon 11	V1120I, V1073I	VUS	2018-12-03	criteria provided, multiple submitters, no conflicts	2	17	41244190	184039	184973	rs748894760
BRCA1	NM_007294.3:c.3356C>G	p.Thr1119Ser	Exon 11	T1119S, T1072S	VUS	2018-03-25	criteria provided, multiple submitters, no conflicts	2	17	41244192	216662	213319	rs863224759
BRCA1	NM_007294.3:c.3354G>T	p.Gln1118His	Exon 11	Q1118H, Q1071H	VUS	2018-08-15	criteria provided, multiple submitters, no conflicts	2	17	41244194	37525	46081	rs80357334
BRCA1	NM_007294.3:c.3347T>G	p.Val1116Gly	Exon 11	V1116G, V1069G	VUS	2014-10-13	criteria provided, single submitter	1	17	41244201	186699	184974	rs786203153
BRCA1	NM_007294.3:c.3345A>C	p.Glu1115Asp	Exon 11	E1115D, E1068D	VUS	2018-05-02	criteria provided, multiple submitters, no conflicts	2	17	41244203	229872	236018	rs876658243
BRCA1	NM_007294.3:c.3344A>T	p.Glu1115Val	Exon 11	E1115V, E1068V	VUS	2017-12-19	criteria provided, single submitter	1	17	41244204	531234	531264	rs1555587933
BRCA1	NM_007294.3:c.3338A>G	p.Tyr1113Cys	Exon 11	Y1113C, Y1066C	VUS	2018-12-14	criteria provided, single submitter	1	17	41244210	644849	645978
BRCA1	NM_007294.3:c.3327A>C	p.Lys1109Asn	Exon 11	K1109N, K1062N	B	2015-08-10	reviewed by expert panel	3	17	41244221	37522	46078	rs41293449
BRCA1	NM_007294.3:c.3316C>T	p.Pro1106Ser	Exon 11	P1106S, P1059S	VUS	2018-08-31	criteria provided, single submitter	1	17	41244232	630122	618609	rs45599040
BRCA1	NM_007294.3:c.3308G>A	p.Cys1103Tyr	Exon 11	C1103Y, C1056Y	VUS	2018-07-13	criteria provided, multiple submitters, no conflicts	2	17	41244240	419152	409981	rs80357135
BRCA1	NM_007294.3:c.3308G>T	p.Cys1103Phe	Exon 11	C1103F, C1056F	VUS	2018-10-06	criteria provided, multiple submitters, no conflicts	2	17	41244240	54832	69499	rs80357135
BRCA1	NM_007294.3:c.3305A>G	p.Asn1102Ser	Exon 11	N1102S, N1055S	VUS	2017-06-07	criteria provided, multiple submitters, no conflicts	2	17	41244243	54831	69498	rs80356900
BRCA1	NM_007294.3:c.3302G>A	p.Ser1101Asn	Exon 11	S1101N, S1054N	B	2015-08-10	reviewed by expert panel	3	17	41244246	54830	69497	rs41293447
BRCA1	NM_007294.3:c.3301A>G	p.Ser1101Gly	Exon 11	S1054G, S1101G	VUS	2018-12-05	criteria provided, single submitter	1	17	41244247	656160	645979
BRCA1	NM_007294.3:c.3298G>A	p.Gly1100Arg	Exon 11	G1100R, G1053R	VUS	2016-09-27	criteria provided, single submitter	1	17	41244250	485388	478605	rs1555587999
BRCA1	NM_007300.4:c.3296C>T	p.Pro1099Leu	Exon 11	P1099L, P1052L	B	2015-08-10	reviewed by expert panel	3	17	41244252	41816	50255	rs80357201
BRCA1	NM_007294.3:c.3292C>T	p.Leu1098Phe	Exon 11	L1098F, L1051F	VUS	2016-04-13	criteria provided, single submitter	1	17	41244256	252394	246819	rs879255291
BRCA1	NM_007294.3:c.3289A>T	p.Ser1097Cys	Exon 11	S1097C, S1050C	VUS	2015-05-27	criteria provided, single submitter	1	17	41244259	142978	152692	rs587782864
BRCA1	NM_007294.3:c.3287A>G	p.Gln1096Arg	Exon 11	Q1096R, Q1069R, Q1049R	VUS	2018-10-12	criteria provided, multiple submitters, no conflicts	2	17	41244261	54820	69487	rs273899704
BRCA1	NM_007294.3:c.3286C>A	p.Gln1096Lys	Exon 11	Q1096K, Q1049K	VUS	2017-08-01	criteria provided, single submitter	1	17	41244262	482959	478684	rs80357485
BRCA1	NM_007294.3:c.3281A>G	p.Tyr1094Cys	Exon 11	Y1094C, Y1047C	VUS	2018-07-29	criteria provided, single submitter	1	17	41244267	639392	645981
BRCA1	NM_007294.3:c.3280T>C	p.Tyr1094His	Exon 11	Y1094H, Y1047H	VUS	2017-06-07	criteria provided, single submitter	1	17	41244268	438923	432907	rs1555588026
BRCA1	NM_007294.3:c.3277G>T	p.Val1093Phe	Exon 11	V1093F, V1046F	VUS	2018-09-11	criteria provided, single submitter	1	17	41244271	133724	137463	rs587778117
BRCA1	NM_007294.3:c.3276G>T	p.Glu1092Asp	Exon 11	E1092D, E1045D	VUS	2018-08-29	criteria provided, single submitter	1	17	41244272	489714	482992	rs764458412
BRCA1	NM_007294.3:c.3274G>A	p.Glu1092Lys	Exon 11	E1092K, E1045K	VUS	2015-01-15	criteria provided, single submitter	1	17	41244274	230059	236023	rs876658360
BRCA1	NM_007294.3:c.3270A>T	p.Gln1090His	Exon 11	Q1090H, Q1043H	VUS	2018-09-03	criteria provided, multiple submitters, no conflicts	2	17	41244278	182153	180845	rs369925993
BRCA1	NM_007294.3:c.3269A>G	p.Gln1090Arg	Exon 11	Q1090R, Q1043R	VUS	2017-01-26	criteria provided, single submitter	1	17	41244279	462606	467719	rs1555588045
BRCA1	NM_007294.3:c.3267G>T	p.Leu1089Phe	Exon 11	L1089F, L1042F	VUS	2018-11-12	criteria provided, multiple submitters, no conflicts	2	17	41244281	485399	478685	rs767544239
BRCA1	NM_007294.3:c.3263T>A	p.Val1088Asp	Exon 11	V1088D, V1041D	VUS	2017-11-08	criteria provided, single submitter	1	17	41244285	54814	69481	rs80356901
BRCA1	NM_007294.3:c.3260G>C	p.Gly1087Ala	Exon 11	G1087A, G1040A	VUS	2018-11-25	criteria provided, multiple submitters, no conflicts	2	17	41244288	54812	69479	rs80357172
BRCA1	NM_007294.3:c.3250C>A	p.Leu1084Ile	Exon 11	L1084I, L1037I	VUS	2017-02-21	criteria provided, multiple submitters, no conflicts	2	17	41244298	245941	245037	rs879254009
BRCA1	NM_007294.3:c.3248T>C	p.Met1083Thr	Exon 11	M1083T, M1036T	VUS	2018-10-20	criteria provided, multiple submitters, no conflicts	2	17	41244300	187732	184977	rs786203958
BRCA1	NM_007294.3:c.3247A>C	p.Met1083Leu	Exon 11	M1083L, M1036L	VUS	2018-11-05	criteria provided, multiple submitters, no conflicts	2	17	41244301	37517	46073	rs397507213
BRCA1	NM_007294.3:c.3245C>T	p.Ala1082Val	Exon 11	A1082V, A1035V	VUS	2015-02-13	criteria provided, single submitter	1	17	41244303	441288	435137	rs1555588115
BRCA1	NM_007294.3:c.3244G>A	p.Ala1082Thr	Exon 11	A1082T, A1035T	VUS	2018-02-15	criteria provided, single submitter	1	17	41244304	565971	571445
BRCA1	NM_007294.3:c.3242A>G	p.Asn1081Ser	Exon 11	N1081S, N1034S	VUS	2018-12-08	criteria provided, single submitter	1	17	41244306	662436	645982
BRCA1	NM_007294.3:c.3241A>G	p.Asn1081Asp	Exon 11	N1081D, N1034D	VUS	2015-06-25	criteria provided, single submitter	1	17	41244307	232694	236025	rs876659928
BRCA1	NM_007294.3:c.3238T>G	p.Leu1080Val	Exon 11	L1080V, L1033V	VUS	2017-10-19	criteria provided, single submitter	1	17	41244310	531225	531266	rs754597283
BRCA1	NM_007294.3:c.3230G>A	p.Gly1077Glu	Exon 11	G1077E, G1030E	VUS	2018-09-06	criteria provided, multiple submitters, no conflicts	2	17	41244318	579547	569127	rs1567792424
BRCA1	NM_007294.3:c.3227G>T	p.Arg1076Ile	Exon 11	R1076I, R1029I	VUS	2017-05-08	criteria provided, multiple submitters, no conflicts	2	17	41244321	230930	236027	rs80357313
BRCA1	NM_007294.3:c.3225C>G	p.Asn1075Lys	Exon 11	N1075K, N1028K	VUS	2016-06-30	criteria provided, single submitter	1	17	41244323	441344	435138	rs778607600
BRCA1	NM_007294.3:c.3223A>G	p.Asn1075Asp	Exon 11	N1075D, N1028D	VUS	2018-04-30	criteria provided, single submitter	1	17	41244325	573320	569145	rs1567792459
BRCA1	NM_007294.3:c.3221G>C	p.Arg1074Thr	Exon 11	R1074T, R1027T	VUS	2018-06-20	criteria provided, multiple submitters, no conflicts	2	17	41244327	185414	184980	rs786202155
BRCA1	NM_007294.3:c.3220A>G	p.Arg1074Gly	Exon 11	R1074G, R1027G	VUS	2017-04-20	criteria provided, multiple submitters, no conflicts	2	17	41244328	54800	69467	rs80357263
BRCA1	NM_007294.3:c.3218G>A	p.Gly1073Asp	Exon 11	G1073D, G1026D	VUS	2018-07-12	criteria provided, single submitter	1	17	41244330	630123	618613	rs757632961
BRCA1	NM_007294.3:c.3217G>A	p.Gly1073Ser	Exon 11	G1073S, G1026S	VUS	2018-06-18	criteria provided, single submitter	1	17	41244331	240789	242786	rs878854945
BRCA1	NM_007294.3:c.3211G>A	p.Glu1071Lys	Exon 11	E1071K, E1024K	VUS	2018-08-14	criteria provided, multiple submitters, no conflicts	2	17	41244337	184828	184981	rs41293445
BRCA1	NM_007294.3:c.3207A>T	p.Gln1069His	Exon 11	Q1069H, Q1022H	VUS	2018-06-13	criteria provided, single submitter	1	17	41244341	631034	618614	rs1567792523
BRCA1	NM_007294.3:c.3206A>T	p.Gln1069Leu	Exon 11	Q1069L, Q1022L	VUS	2016-04-16	criteria provided, single submitter	1	17	41244342	409374	402692	rs879254151
BRCA1	NM_007294.3:c.3200A>G	p.Asn1067Ser	Exon 11	N1067S, N1020S	VUS	2017-09-01	criteria provided, single submitter	1	17	41244348	531349	531268	rs1555588214
BRCA1	NM_007294.3:c.3199A>T	p.Asn1067Tyr	Exon 11	N1020Y, N1067Y	VUS	2018-12-21	criteria provided, single submitter	1	17	41244349	660719	645984
BRCA1	NM_007294.3:c.3195T>G	p.Asp1065Glu	Exon 11	D1065E, D1018E	VUS	2018-09-06	criteria provided, single submitter	1	17	41244353	629201	618615	rs1567792553
BRCA1	NM_007294.3:c.3194A>T	p.Asp1065Val	Exon 11	D1065V, D1018V	VUS	2017-11-20	criteria provided, single submitter	1	17	41244354	531367	531271	rs1555588228
BRCA1	NM_007294.3:c.3190A>T	p.Ser1064Cys	Exon 11	S1064C, S1017C	VUS	2016-09-16	criteria provided, single submitter	1	17	41244358	54795	69462	rs273899702
BRCA1	NM_007294.3:c.3185G>T	p.Gly1062Val	Exon 11	G1062V, G1015V	VUS	2018-10-17	criteria provided, multiple submitters, no conflicts	2	17	41244363	37513	46069	rs397507211
BRCA1	NM_007294.3:c.3184G>A	p.Gly1062Ser	Exon 11	G1062S, G1015S	VUS	2018-07-11	criteria provided, multiple submitters, no conflicts	2	17	41244364	628537	618616	rs1567792594
BRCA1	NM_007294.3:c.3181A>C	p.Ile1061Leu	Exon 11	I1061L, I1014L	VUS	2017-09-06	criteria provided, single submitter	1	17	41244367	482961	478609	rs876658975
BRCA1	NM_007294.3:c.3181A>G	p.Ile1061Val	Exon 11	I1061V, I1014V	VUS	2018-12-05	criteria provided, multiple submitters, no conflicts	2	17	41244367	231131	236028	rs876658975
BRCA1	NM_007294.3:c.3173T>G	p.Ile1058Ser	Exon 11	I1058S, I1011S	VUS	2017-01-11	criteria provided, single submitter	1	17	41244375	462605	467720	rs1555588264
BRCA1	NM_007294.3:c.3172A>G	p.Ile1058Val	Exon 11	I1058V, I1011V	VUS	2018-10-25	criteria provided, multiple submitters, no conflicts	2	17	41244376	421966	409982	rs1064795478
BRCA1	NM_007294.3:c.3170G>A	p.Ser1057Asn	Exon 11	S1057N, S1010N	VUS	2018-08-01	criteria provided, multiple submitters, no conflicts	2	17	41244378	156191	165990	rs587776487
BRCA1	NM_007294.3:c.3169A>C	p.Ser1057Arg	Exon 11	S1057R, S1010R	VUS	2015-01-29	criteria provided, single submitter	1	17	41244379	230222	236031	rs80357479
BRCA1	NM_007294.3:c.3169A>G	p.Ser1057Gly	Exon 11	S1057G, S1010G	VUS	2018-08-30	criteria provided, multiple submitters, no conflicts	2	17	41244379	54787	69454	rs80357479
BRCA1	NM_007294.3:c.3167C>T	p.Ser1056Phe	Exon 11	S1056F, S1009F	VUS	2018-09-17	criteria provided, multiple submitters, no conflicts	2	17	41244381	231051	236032	rs587781588
BRCA1	NM_007294.3:c.3167C>G	p.Ser1056Cys	Exon 11	S1056C, S1009C	VUS	2013-08-26	criteria provided, single submitter	1	17	41244381	141223	150937	rs587781588
BRCA1	NM_007294.3:c.3166T>C	p.Ser1056Pro	Exon 11	S1056P, S1009P	VUS	2016-05-24	criteria provided, multiple submitters, no conflicts	2	17	41244382	232179	236033	rs876659601
BRCA1	NM_007294.3:c.3163G>A	p.Gly1055Ser	Exon 11	G1055S, G1008S	VUS	2018-10-26	criteria provided, single submitter	1	17	41244385	630124	618617	rs749417532
BRCA1	NM_007294.3:c.3160G>A	p.Val1054Met	Exon 11	V1054M, V1007M	VUS	2018-10-09	criteria provided, multiple submitters, no conflicts	2	17	41244388	230277	236034	rs876658479
BRCA1	NM_007294.3:c.3159A>C	p.Glu1053Asp	Exon 11	E1053D, E1006D	VUS	2018-06-13	criteria provided, single submitter	1	17	41244389	630988	618618	rs1567792698
BRCA1	NM_007294.3:c.3155A>G	p.Asn1052Ser	Exon 11	N1052S, N1005S	VUS	2018-10-30	criteria provided, multiple submitters, no conflicts	2	17	41244393	91606	97083	rs398122672
BRCA1	NM_007294.3:c.3154A>G	p.Asn1052Asp	Exon 11	N1052D, N1005D	VUS	2017-02-13	criteria provided, single submitter	1	17	41244394	232778	236035	rs768995134
BRCA1	NM_007294.3:c.3152C>T	p.Thr1051Ile	Exon 11	T1051I, T1004I	VUS	2016-05-12	criteria provided, single submitter	1	17	41244396	441444	435140	rs397509039
BRCA1	NM_007294.3:c.3151A>G	p.Thr1051Ala	Exon 11	T1051A, T1004A	VUS	2019-01-03	criteria provided, multiple submitters, no conflicts	2	17	41244397	91605	97082	rs398122671
BRCA1	NM_007294.3:c.3150T>G	p.Ser1050Arg	Exon 11	S1050R, S1003R	VUS	2018-07-29	criteria provided, multiple submitters, no conflicts	2	17	41244398	481491	478738	rs1555588305
BRCA1	NM_007294.3:c.3143G>T	p.Gly1048Val	Exon 11	G1048V, G1001V	VUS	2018-07-20	criteria provided, multiple submitters, no conflicts	2	17	41244405	54777	69444	rs80356899
BRCA1	NM_007294.3:c.3143G>A	p.Gly1048Asp	Exon 11	G1048D, G1001D	VUS	2018-11-20	criteria provided, multiple submitters, no conflicts	2	17	41244405	54776	69443	rs80356899
BRCA1	NM_007294.3:c.3139G>A	p.Val1047Ile	Exon 11	V1000I, V1047I	VUS	2018-08-05	criteria provided, single submitter	1	17	41244409	659737	645986
BRCA1	NM_007294.3:c.3136G>C	p.Glu1046Gln	Exon 11	E1046Q, E999Q	VUS	2017-07-10	criteria provided, single submitter	1	17	41244412	480995	479371	rs1555588329
BRCA1	NM_007294.3:c.3134A>G	p.Asn1045Ser	Exon 11	N1045S, N998S	VUS	2016-01-19	criteria provided, single submitter	1	17	41244414	479197	478739	rs1555588330
BRCA1	NM_007294.3:c.3132T>G	p.Ile1044Met	Exon 11	I1044M, I997M	VUS	2016-05-26	criteria provided, single submitter	1	17	41244416	441445	435141	rs1555588333
BRCA1	NM_007294.3:c.3130A>G	p.Ile1044Val	Exon 11	I1044V, I997V	B	2015-08-10	reviewed by expert panel	3	17	41244418	37510	46066	rs80357271
BRCA1	NM_007294.3:c.3128A>C	p.Asn1043Thr	Exon 11	N1043T, N996T	VUS	2018-10-30	criteria provided, single submitter	1	17	41244420	628251	618619	rs1228972723
BRCA1	NM_007294.3:c.3127A>C	p.Asn1043His	Exon 11	N1043H, N996H	VUS	2018-10-30	criteria provided, single submitter	1	17	41244421	491058	484915	rs587782630
BRCA1	NM_007294.3:c.3127A>G	p.Asn1043Asp	Exon 11	N1043D, N996D	VUS	2014-02-18	criteria provided, single submitter	1	17	41244421	142668	152382	rs587782630
BRCA1	NM_007294.3:c.3126C>G	p.Ser1042Arg	Exon 11	S1042R, S995R	VUS	2015-12-07	criteria provided, single submitter	1	17	41244422	240787	242787	rs878854943
BRCA1	NM_007294.3:c.3124A>C	p.Ser1042Arg	Exon 11	S1042R, S995R	VUS	2018-11-30	criteria provided, single submitter	1	17	41244424	652188	645987
BRCA1	NM_007294.3:c.3119G>C	p.Ser1040Thr	Exon 11	S1040T, S993T	VUS	2018-07-02	criteria provided, multiple submitters, no conflicts	2	17	41244429	462603	467946	rs4986852
BRCA1	NM_007294.3:c.3116C>T	p.Ala1039Val	Exon 11	A1039V, A992V	VUS	2018-05-18	criteria provided, single submitter	1	17	41244432	628386	618620	rs1173254670
BRCA1	NM_007294.3:c.3113A>G	p.Glu1038Gly	Exon 11	E1038G, E991G	B	2015-08-10	reviewed by expert panel	3	17	41244435	41815	50254	rs16941
BRCA1	NM_007294.3:c.3106T>C	p.Phe1036Leu	Exon 11	F1036L, F989L	VUS	2018-04-02	criteria provided, multiple submitters, no conflicts	2	17	41244442	265049	260173	rs766381694
BRCA1	NM_007294.3:c.3104T>C	p.Val1035Ala	Exon 11	V1035A, V988A	VUS	2018-10-31	criteria provided, multiple submitters, no conflicts	2	17	41244444	531214	531347	rs1555588389
BRCA1	NM_007294.3:c.3097G>A	p.Glu1033Lys	Exon 11	E1033K, E986K	VUS	2018-08-08	criteria provided, multiple submitters, no conflicts	2	17	41244451	182152	180847	rs273899698
BRCA1	NM_007294.3:c.3092T>G	p.Ile1031Ser	Exon 11	I1031S, I984S	VUS	2018-01-09	criteria provided, multiple submitters, no conflicts	2	17	41244456	216661	213320	rs863224758
BRCA1	NM_007294.3:c.3091A>G	p.Ile1031Val	Exon 11	I1031V, I984V	VUS	2018-09-16	criteria provided, multiple submitters, no conflicts	2	17	41244457	188293	186256	rs786203979
BRCA1	NM_007294.3:c.3091A>T	p.Ile1031Phe	Exon 11	I1031F, I984F	VUS	2015-01-02	criteria provided, single submitter	1	17	41244457	187759	184983	rs786203979
BRCA1	NM_007294.3:c.3086A>G	p.Asn1029Ser	Exon 11	N1029S, N982S	VUS	2018-10-17	criteria provided, single submitter	1	17	41244462	630125	618621	rs753286589
BRCA1	NM_007294.3:c.3083G>T	p.Arg1028Leu	Exon 11	R1028L, R981L	VUS	2018-10-31	criteria provided, multiple submitters, no conflicts	2	17	41244465	185826	184984	rs80357459
BRCA1	NM_007300.4:c.3083G>A	p.Arg1028His	Exon 11	R1028H, R981H	B	2015-08-10	reviewed by expert panel	3	17	41244465	37507	46063	rs80357459
BRCA1	NM_007294.3:c.3079_3080delinsGA	p.Ser1027Asp	Exon 11	S1027D	VUS	2018-03-21	criteria provided, single submitter	1	17	41244468 - 41244469	632677	621580	rs1567793005
BRCA1	NM_007294.3:c.3080G>C	p.Ser1027Thr	Exon 11	S1027T, S980T	VUS	2018-10-31	criteria provided, multiple submitters, no conflicts	2	17	41244468	496362	487936	rs80357386
BRCA1	NM_007294.3:c.3080G>A	p.Ser1027Asn	Exon 11	S1027N, S980N	VUS	2015-01-19	criteria provided, single submitter	1	17	41244468	54767	69434	rs80357386
BRCA1	NM_007294.3:c.3078T>G	p.Ile1026Met	Exon 11	I1026M, I979M	VUS	2015-03-20	criteria provided, single submitter	1	17	41244470	433704	427554	rs1555588422
BRCA1	NM_007294.3:c.3071G>C	p.Ser1024Thr	Exon 11	S1024T, S977T	VUS	2015-11-01	criteria provided, single submitter	1	17	41244477	224431	226201	rs757579891
BRCA1	NM_007294.3:c.3071G>A	p.Ser1024Asn	Exon 11	S1024N, S977N	VUS	2018-09-27	criteria provided, multiple submitters, no conflicts	2	17	41244477	187719	184986	rs757579891
BRCA1	NM_007294.3:c.3065C>T	p.Thr1022Ile	Exon 11	T1022I, T975I	VUS	2018-09-25	criteria provided, multiple submitters, no conflicts	2	17	41244483	185304	184988	rs786202070
BRCA1	NM_007294.3:c.3053A>G	p.Asn1018Ser	Exon 11	N1018S, N971S	VUS	2018-09-06	criteria provided, single submitter	1	17	41244495	629195	618622	rs1567793093
BRCA1	NM_007294.3:c.3048T>G	p.Asn1016Lys	Exon 11	N1016K, N969K	VUS	2018-11-21	criteria provided, multiple submitters, no conflicts	2	17	41244500	252871	247272	rs879255482
BRCA1	NM_007294.3:c.3046A>G	p.Asn1016Asp	Exon 11	N1016D, N969D	VUS	2014-04-28	criteria provided, single submitter	1	17	41244502	54762	69429	rs80357154
BRCA1	NM_007294.3:c.3042G>A	p.Met1014Ile	Exon 11	M1014I, M967I	VUS	2016-08-03	criteria provided, single submitter	1	17	41244506	496363	487970	rs1555588493
BRCA1	NM_007294.3:c.3041T>A	p.Met1014Lys	Exon 11	M1014K, M967K	VUS	2018-06-27	criteria provided, multiple submitters, no conflicts	2	17	41244507	54761	69428	rs80357020
BRCA1	NM_007294.3:c.3040A>T	p.Met1014Leu	Exon 11	M1014L, M967L	VUS	2016-12-19	criteria provided, multiple submitters, no conflicts	2	17	41244508	54760	69427	rs80356933
BRCA1	NM_007294.3:c.3037G>A	p.Glu1013Lys	Exon 11	E1013K, E966K	VUS	2012-07-19	criteria provided, single submitter	1	17	41244511	433703	427555	rs1555588500
BRCA1	NM_007294.3:c.3036A>C	p.Arg1012Ser	Exon 11	R1012S, R965S	VUS	2018-03-19	criteria provided, single submitter	1	17	41244512	570066	571159	rs1567793150
BRCA1	NM_007294.3:c.3035G>A	p.Arg1012Lys	Exon 11	R1012K, R965K	VUS	2015-01-30	criteria provided, single submitter	1	17	41244513	230249	236036	rs876658464
BRCA1	NM_007294.3:c.3034A>G	p.Arg1012Gly	Exon 11	R1012G, R965G	VUS	2016-08-29	criteria provided, single submitter	1	17	41244514	441441	435142	rs1555588503
BRCA1	NM_007294.3:c.3031G>A	p.Glu1011Lys	Exon 11	E1011K, E964K	VUS	2015-07-14	criteria provided, single submitter	1	17	41244517	232759	236037	rs876659974
BRCA1	NM_007294.3:c.3029C>T	p.Pro1010Leu	Exon 11	P1010L, P963L	VUS	2018-11-09	criteria provided, single submitter	1	17	41244519	664325	645990
BRCA1	NM_007294.3:c.3028C>T	p.Pro1010Ser	Exon 11	P1010S, P963S	VUS	2015-09-26	criteria provided, single submitter	1	17	41244520	374941	361882	rs1057519249
BRCA1	NM_007300.4:c.3024G>A	p.Met1008Ile	Exon 11	M1008I, M961I	B	2015-08-10	reviewed by expert panel	3	17	41244524	41814	50253	rs1800704
BRCA1	NM_007294.3:c.3022A>C	p.Met1008Leu	Exon 11	M1008L, M961L	VUS	2018-05-17	criteria provided, multiple submitters, no conflicts	2	17	41244526	142775	152489	rs56321129
BRCA1	NM_007294.3:c.3022A>G	p.Met1008Val	Exon 11	M1008V, M961V	B	2015-08-10	reviewed by expert panel	3	17	41244526	54755	69422	rs56321129
BRCA1	NM_007294.3:c.3010G>C	p.Glu1004Gln	Exon 11	E1004Q, E957Q	VUS	2018-12-11	criteria provided, multiple submitters, no conflicts	2	17	41244538	185883	184991	rs786202534
BRCA1	NM_007294.3:c.3005A>T	p.Asn1002Ile	Exon 11	N1002I, N955I	VUS	2017-03-29	criteria provided, single submitter	1	17	41244543	462597	468157	rs1555588553
BRCA1	NM_007294.3:c.3004A>G	p.Asn1002Asp	Exon 11	N1002D, N955D	VUS	2018-08-17	criteria provided, multiple submitters, no conflicts	2	17	41244544	186062	184993	rs786202665
BRCA1	NM_007294.3:c.3000G>C	p.Glu1000Asp	Exon 11	E1000D, E953D	VUS	2018-08-08	criteria provided, single submitter	1	17	41244548	628971	618623	rs748410422
BRCA1	NM_007294.3:c.2999A>G	p.Glu1000Gly	Exon 11	E1000G, E953G	VUS	2017-01-04	criteria provided, single submitter	1	17	41244549	409306	402694	rs1060502330
BRCA1	NM_007294.3:c.2998G>A	p.Glu1000Lys	Exon 11	E1000K, E953K	VUS	2018-08-20	criteria provided, multiple submitters, no conflicts	2	17	41244550	54742	69409	rs80357124
BRCA1	NM_007294.3:c.2996T>G	p.Leu999Arg	Exon 11	L999R, L952R	VUS	2017-04-07	criteria provided, single submitter	1	17	41244552	232042	236039	rs876659514
BRCA1	NM_007294.3:c.2993T>G	p.Leu998Arg	Exon 11	L951R, L998R	VUS	2018-07-23	criteria provided, single submitter	1	17	41244555	648468	645991
BRCA1	NM_007294.3:c.2993T>A	p.Leu998Gln	Exon 11	L998Q, L951Q	VUS	2018-07-24	criteria provided, single submitter	1	17	41244555	628929	618624	rs1567793330
BRCA1	NM_007294.3:c.2992C>G	p.Leu998Val	Exon 11	L998V, L951V	VUS	2016-04-27	criteria provided, multiple submitters, no conflicts	2	17	41244556	231296	236040	rs876659077
BRCA1	NM_007294.3:c.2985G>T	p.Lys995Asn	Exon 11	K995N, K948N	VUS	2017-09-05	criteria provided, single submitter	1	17	41244563	531400	531274	rs1555588591
BRCA1	NM_007294.3:c.2981G>T	p.Cys994Phe	Exon 11	C947F, C994F	VUS	2018-11-12	criteria provided, single submitter	1	17	41244567	655973	645993
BRCA1	NM_007294.3:c.2981G>A	p.Cys994Tyr	Exon 11	C994Y, C947Y	VUS	2016-10-31	criteria provided, single submitter	1	17	41244567	482925	478693	rs1238452758
BRCA1	NM_007294.3:c.2980T>C	p.Cys994Arg	Exon 11	C994R, C947R	VUS	2018-09-22	criteria provided, multiple submitters, no conflicts	2	17	41244568	193694	190857	rs144853230
BRCA1	NM_007294.3:c.2973A>C	p.Lys991Asn	Exon 11	K991N, K944N	VUS	2015-09-14	criteria provided, single submitter	1	17	41244575	233853	236041	rs876660683
BRCA1	NM_007294.3:c.2969T>C	p.Val990Ala	Exon 11	V990A, V943A	VUS	2015-09-11	criteria provided, single submitter	1	17	41244579	233926	236042	rs760588785
BRCA1	NM_007294.3:c.2968G>A	p.Val990Ile	Exon 11	V990I, V943I	VUS	2018-10-26	criteria provided, multiple submitters, no conflicts	2	17	41244580	54734	69401	rs397509029
BRCA1	NM_007294.3:c.2967T>A	p.Phe989Leu	Exon 11	F989L, F942L	VUS	2018-10-16	criteria provided, multiple submitters, no conflicts	2	17	41244581	231629	236043	rs876659270
BRCA1	NM_007294.3:c.2960A>G	p.Lys987Arg	Exon 11	K987R, K940R	VUS	2018-10-12	criteria provided, multiple submitters, no conflicts	2	17	41244588	232789	236044	rs876659990
BRCA1	NM_007294.3:c.2959A>G	p.Lys987Glu	Exon 11	K987E, K940E	VUS	2018-08-20	criteria provided, multiple submitters, no conflicts	2	17	41244589	240784	242789	rs878854941
BRCA1	NM_007294.3:c.2953C>T	p.Pro985Ser	Exon 11	P985S, P938S	VUS	2017-01-03	criteria provided, single submitter	1	17	41244595	496360	487722	rs1555588649
BRCA1	NM_007294.3:c.2942C>A	p.Pro981Gln	Exon 11	P981Q, P934Q	VUS	2015-03-31	criteria provided, single submitter	1	17	41244606	231209	236046	rs876659025
BRCA1	NM_007294.3:c.2941C>A	p.Pro981Thr	Exon 11	P981T, P934T	VUS	2018-07-06	criteria provided, single submitter	1	17	41244607	531238	531587	rs1555588677
BRCA1	NM_007294.3:c.2935C>A	p.Arg979Ser	Exon 11	R979S, R932S	VUS	2017-05-02	criteria provided, multiple submitters, no conflicts	2	17	41244613	182078	180850	rs80356970
BRCA1	NM_007294.3:c.2933A>G	p.Tyr978Cys	Exon 11	Y978C, Y931C	VUS	2018-10-30	criteria provided, multiple submitters, no conflicts	2	17	41244615	216659	213321	rs863224756
BRCA1	NM_007294.3:c.2932T>C	p.Tyr978His	Exon 11	Y978H, Y931H	VUS	2015-06-07	criteria provided, single submitter	1	17	41244616	232085	236047	rs876659545
BRCA1	NM_007294.3:c.2930C>T	p.Pro977Leu	Exon 11	P977L, P930L	VUS	2017-08-31	criteria provided, multiple submitters, no conflicts	2	17	41244618	409337	401997	rs141465583
BRCA1	NM_007294.3:c.2929C>T	p.Pro977Ser	Exon 11	P977S, P930S	VUS	2015-08-10	criteria provided, single submitter	1	17	41244619	419688	409987	rs1064794043
BRCA1	NM_007294.3:c.2922A>C	p.Leu974Phe	Exon 11	L974F, L927F	VUS	2018-01-25	criteria provided, multiple submitters, no conflicts	2	17	41244626	182151	180851	rs730881487
BRCA1	NM_007294.3:c.2921T>C	p.Leu974Ser	Exon 11	L974S, L927S	VUS	2016-05-05	criteria provided, single submitter	1	17	41244627	54720	69387	rs80356872
BRCA1	NM_007294.3:c.2917C>A	p.Leu973Ile	Exon 11	L973I, L926I	VUS	2018-06-20	criteria provided, single submitter	1	17	41244631	577416	574476
BRCA1	NM_007294.3:c.2917C>G	p.Leu973Val	Exon 11	L973V, L926V	VUS	2016-02-04	criteria provided, single submitter	1	17	41244631	54717	69384	rs80357080
BRCA1	NM_007294.3:c.2915G>A	p.Gly972Glu	Exon 11	G972E, G925E	VUS	2018-09-03	criteria provided, multiple submitters, no conflicts	2	17	41244633	142793	152507	rs587782721
BRCA1	NM_007294.3:c.2913T>G	p.His971Gln	Exon 11	H971Q, H924Q	VUS	2018-11-07	criteria provided, single submitter	1	17	41244635	638983	645994
BRCA1	NM_007294.3:c.2912A>G	p.His971Arg	Exon 11	H971R, H924R	VUS	2019-01-01	criteria provided, multiple submitters, no conflicts	2	17	41244636	628452	618626	rs1567793641
BRCA1	NM_007294.3:c.2911C>G	p.His971Asp	Exon 11	H971D, H924D	VUS	2018-03-30	criteria provided, multiple submitters, no conflicts	2	17	41244637	431233	424829	rs80357478
BRCA1	NM_007294.3:c.2909A>G	p.Lys970Arg	Exon 11	K970R, K923R	VUS	2018-11-12	criteria provided, single submitter	1	17	41244639	647254	645995
BRCA1	NM_007294.3:c.2909A>T	p.Lys970Ile	Exon 11	K970I, K923I	VUS	2018-08-29	criteria provided, multiple submitters, no conflicts	2	17	41244639	409365	402071	rs756559408
BRCA1	NM_007294.3:c.2908A>G	p.Lys970Glu	Exon 11	K970E, K923E	VUS	2018-10-26	criteria provided, single submitter	1	17	41244640	630058	618627	rs1567793674
BRCA1	NM_007294.3:c.2906A>G	p.Asn969Ser	Exon 11	N969S, N922S	VUS	2018-05-03	criteria provided, single submitter	1	17	41244642	567051	571449	rs1567793695
BRCA1	NM_007294.3:c.2905A>G	p.Asn969Asp	Exon 11	N969D, N922D	VUS	2016-12-09	criteria provided, multiple submitters, no conflicts	2	17	41244643	141301	151015	rs587781641
BRCA1	NM_007294.3:c.2897T>C	p.Ile966Thr	Exon 11	I966T, I919T	VUS	2018-12-14	criteria provided, multiple submitters, no conflicts	2	17	41244651	246006	245039	rs879254045
BRCA1	NM_007294.3:c.2894T>G	p.Leu965Arg	Exon 11	L965R, L918R	VUS	2015-09-14	criteria provided, single submitter	1	17	41244654	233849	236049	rs876660682
BRCA1	NM_007294.3:c.2893C>G	p.Leu965Val	Exon 11	L965V, L918V	VUS	2016-10-27	criteria provided, single submitter	1	17	41244655	409335	402696	rs1060502344
BRCA1	NM_007294.3:c.2890G>A	p.Gly964Arg	Exon 11	G964R, G917R	VUS	2015-09-30	criteria provided, single submitter	1	17	41244658	245974	245040	rs879254027
BRCA1	NM_007294.3:c.2888C>T	p.Thr963Ile	Exon 11	T963I, T916I	VUS	2018-10-02	criteria provided, multiple submitters, no conflicts	2	17	41244660	182077	180852	rs730881443
BRCA1	NM_007294.3:c.2885A>G	p.Glu962Gly	Exon 11	E962G, E915G	VUS	2018-04-18	criteria provided, single submitter	1	17	41244663	574001	574477
BRCA1	NM_007294.3:c.2882A>G	p.Asn961Ser	Exon 11	N961S, N914S	VUS	2018-10-30	criteria provided, multiple submitters, no conflicts	2	17	41244666	246160	245041	rs879254130
BRCA1	NM_007294.3:c.2881A>T	p.Asn961Tyr	Exon 11	N914Y, N961Y	VUS	2018-08-06	criteria provided, single submitter	1	17	41244667	655201	645996
BRCA1	NM_007294.3:c.2881A>C	p.Asn961His	Exon 11	N961H, N914H	VUS	2014-12-17	criteria provided, single submitter	1	17	41244667	187504	185000	rs786203786
BRCA1	NM_007294.3:c.2878G>A	p.Gly960Ser	Exon 11	G960S, G913S	VUS	2017-03-21	criteria provided, single submitter	1	17	41244670	481478	478759	rs1555588796
BRCA1	NM_007294.3:c.2877A>C	p.Arg959Ser	Exon 11	R959S, R912S	VUS	2017-07-25	criteria provided, single submitter	1	17	41244671	142819	152533	rs587782743
BRCA1	NM_007294.3:c.2872T>C	p.Phe958Leu	Exon 11	F958L, F911L	VUS	2017-09-25	criteria provided, multiple submitters, no conflicts	2	17	41244676	186606	185001	rs80356878
BRCA1	NM_007294.3:c.2870A>C	p.Gln957Pro	Exon 11	Q957P, Q910P	VUS	2016-10-21	criteria provided, single submitter	1	17	41244678	626902	615143	rs1567793946
BRCA1	NM_007294.3:c.2867C>G	p.Ser956Cys	Exon 11	S956C, S909C	VUS	2016-12-14	criteria provided, single submitter	1	17	41244681	409320	402085	rs1060502336
BRCA1	NM_007294.3:c.2857T>C	p.Cys953Arg	Exon 11	C953R, C906R	VUS	2016-06-10	criteria provided, single submitter	1	17	41244691	481447	479380	rs1555588840
BRCA1	NM_007294.3:c.2851A>G	p.Arg951Gly	Exon 11	R904G, R951G	VUS	2018-08-27	criteria provided, single submitter	1	17	41244697	649341	645998
BRCA1	NM_007294.3:c.2849C>T	p.Ser950Phe	Exon 11	S950F, S903F	VUS	2018-10-29	criteria provided, multiple submitters, no conflicts	2	17	41244699	462595	467722	rs1555588847
BRCA1	NM_007294.3:c.2846G>A	p.Gly949Asp	Exon 11	G949D, G902D	VUS	2014-08-04	criteria provided, single submitter	1	17	41244702	182150	180854	rs730881486
BRCA1	NM_007294.3:c.2845G>A	p.Gly949Ser	Exon 11	G949S, G902S	VUS	2018-01-23	criteria provided, single submitter	1	17	41244703	579135	569147	rs1324818767
BRCA1	NM_007294.3:c.2841A>T	p.Lys947Asn	Exon 11	K947N, K900N	VUS	2016-09-12	criteria provided, multiple submitters, no conflicts	2	17	41244707	220648	222663	rs864622618
BRCA1	NM_007294.3:c.2840A>G	p.Lys947Arg	Exon 11	K947R, K900R	VUS	2018-07-11	criteria provided, multiple submitters, no conflicts	2	17	41244708	481455	479381	rs778118145
BRCA1	NM_007294.3:c.2836A>T	p.Ile946Phe	Exon 11	I946F, I899F	VUS	2018-12-15	criteria provided, multiple submitters, no conflicts	2	17	41244712	234176	236051	rs876660901
BRCA1	NM_007294.3:c.2833A>G	p.Ser945Gly	Exon 11	S945G, S898G	VUS	2018-05-10	criteria provided, single submitter	1	17	41244715	619789	611239	rs1567794085
BRCA1	NM_007294.3:c.2831G>A	p.Cys944Tyr	Exon 11	C944Y, C897Y	VUS	2015-03-07	criteria provided, single submitter	1	17	41244717	230809	236052	rs770769275
BRCA1	NM_007294.3:c.2830T>A	p.Cys944Ser	Exon 11	C944S, C897S	VUS	2018-09-06	criteria provided, multiple submitters, no conflicts	2	17	41244718	422172	409988	rs1064795603
BRCA1	NM_007294.3:c.2823T>G	p.Asn941Lys	Exon 11	N894K, N941K	VUS	2018-10-31	criteria provided, single submitter	1	17	41244725	661501	646000
BRCA1	NM_007294.3:c.2822A>G	p.Asn941Ser	Exon 11	N941S, N894S	VUS	2017-07-11	criteria provided, single submitter	1	17	41244726	485402	479382	rs776512377
BRCA1	NM_007294.3:c.2818G>C	p.Asp940His	Exon 11	D940H, D893H	VUS	2018-05-31	criteria provided, single submitter	1	17	41244730	630900	618628	rs80357077
BRCA1	NM_007294.3:c.2818G>T	p.Asp940Tyr	Exon 11	D940Y, D893Y	VUS	2016-11-14	criteria provided, single submitter	1	17	41244730	54689	69356	rs80357077
BRCA1	NM_007294.3:c.2816T>C	p.Val939Ala	Exon 11	V939A, V892A	VUS	2018-07-11	criteria provided, multiple submitters, no conflicts	2	17	41244732	531209	531277	rs1555588894
BRCA1	NM_007294.3:c.2815G>A	p.Val939Ile	Exon 11	V939I, V892I	VUS	2017-01-12	criteria provided, single submitter	1	17	41244733	462594	468167	rs1555588896
BRCA1	NM_007294.3:c.2813C>T	p.Pro938Leu	Exon 11	P938L, P891L	VUS	2017-03-10	criteria provided, multiple submitters, no conflicts	2	17	41244735	419626	409989	rs1064793999
BRCA1	NM_007294.3:c.2808T>G	p.Asp936Glu	Exon 11	D936E, D889E	VUS	2018-12-11	criteria provided, multiple submitters, no conflicts	2	17	41244740	182149	180855	rs730881485
BRCA1	NM_007294.3:c.2798G>C	p.Gly933Ala	Exon 11	G933A, G886A	VUS	2018-07-02	criteria provided, multiple submitters, no conflicts	2	17	41244750	233288	236054	rs80356941
BRCA1	NM_007294.3:c.2798G>A	p.Gly933Asp	Exon 11	G933D, G886D	VUS	2018-06-29	criteria provided, multiple submitters, no conflicts	2	17	41244750	37490	46046	rs80356941
BRCA1	NM_007294.3:c.2791G>A	p.Val931Met	Exon 11	V931M, V884M	VUS	2018-05-14	criteria provided, single submitter	1	17	41244757	630796	618629	rs763639161
BRCA1	NM_007294.3:c.2791G>T	p.Val931Leu	Exon 11	V931L, V884L	VUS	2018-06-04	criteria provided, multiple submitters, no conflicts	2	17	41244757	219899	222664	rs763639161
BRCA1	NM_007294.3:c.2789C>T	p.Pro930Leu	Exon 11	P930L, P883L	VUS	2016-06-07	criteria provided, multiple submitters, no conflicts	2	17	41244759	54680	69347	rs80357256
BRCA1	NM_007294.3:c.2783G>A	p.Gly928Asp	Exon 11	G928D, G881D	VUS	2018-08-22	criteria provided, multiple submitters, no conflicts	2	17	41244765	41813	50252	rs202004680
BRCA1	NM_007294.3:c.2774T>C	p.Ile925Thr	Exon 11	I925T, I878T	VUS	2017-08-24	criteria provided, single submitter	1	17	41244774	560854	551933	rs1567794296
BRCA1	NM_007294.3:c.2773A>C	p.Ile925Leu	Exon 11	I925L, I878L	B	2015-08-10	reviewed by expert panel	3	17	41244775	37489	46045	rs4986847
BRCA1	NM_007294.3:c.2765C>T	p.Thr922Ile	Exon 11	T922I, T875I	VUS	2014-12-16	criteria provided, single submitter	1	17	41244783	187427	185006	rs80357460
BRCA1	NM_007294.3:c.2765C>G	p.Thr922Arg	Exon 11	T922R, T875R	VUS	2018-08-09	criteria provided, multiple submitters, no conflicts	2	17	41244783	54676	69343	rs80357460
BRCA1	NM_007294.3:c.2764A>G	p.Thr922Ala	Exon 11	T922A, T875A	VUS	2016-10-19	criteria provided, single submitter	1	17	41244784	441359	435145	rs1555588988
BRCA1	NM_007294.3:c.2762A>G	p.Gln921Arg	Exon 11	Q921R, Q874R	VUS	2014-04-10	criteria provided, single submitter	1	17	41244786	433702	427556	rs1555588991
BRCA1	NM_007294.3:c.2758G>T	p.Val920Leu	Exon 11	V920L, V873L	VUS	2018-05-30	criteria provided, single submitter	1	17	41244790	567742	569152
BRCA1	NM_007294.3:c.2752A>C	p.Lys918Gln	Exon 11	K918Q, K871Q	VUS	2015-06-19	criteria provided, single submitter	1	17	41244796	54671	69338	rs397509010
BRCA1	NM_007294.3:c.2750T>G	p.Ile917Ser	Exon 11	I917S, I870S	VUS	2015-03-25	criteria provided, single submitter	1	17	41244798	216658	213322	rs587781492
BRCA1	NM_007294.3:c.2750T>C	p.Ile917Thr	Exon 11	I917T, I870T	VUS	2018-02-21	criteria provided, multiple submitters, no conflicts	2	17	41244798	141097	150811	rs587781492
BRCA1	NM_007294.3:c.2747A>G	p.Asn916Ser	Exon 11	N916S, N869S	VUS	2017-09-12	criteria provided, single submitter	1	17	41244801	482965	478618	rs864622588
BRCA1	NM_007294.3:c.2747A>T	p.Asn916Ile	Exon 11	N916I, N869I	VUS	2018-09-26	criteria provided, multiple submitters, no conflicts	2	17	41244801	220573	222665	rs864622588
BRCA1	NM_007294.3:c.2746A>G	p.Asn916Asp	Exon 11	N916D, N869D	VUS	2017-02-17	criteria provided, single submitter	1	17	41244802	482936	478619	rs398122666
BRCA1	NM_007294.3:c.2740G>A	p.Glu914Lys	Exon 11	E914K, E867K	VUS	2017-02-03	criteria provided, single submitter	1	17	41244808	479250	478620	rs80357419
BRCA1	NM_007294.3:c.2739T>A	p.Asn913Lys	Exon 11	N913K, N866K	VUS	2018-03-28	criteria provided, multiple submitters, no conflicts	2	17	41244809	54665	69332	rs273899688
BRCA1	NM_007294.3:c.2738A>G	p.Asn913Ser	Exon 11	N913S, N866S	VUS	2018-11-30	criteria provided, multiple submitters, no conflicts	2	17	41244810	232370	236060	rs199954851
BRCA1	NM_007294.3:c.2736G>T	p.Lys912Asn	Exon 11	K912N, K865N	VUS	2018-09-20	criteria provided, single submitter	1	17	41244812	627997	618631	rs1555589046
BRCA1	NM_007294.3:c.2736G>C	p.Lys912Asn	Exon 11	K912N, K865N	VUS	2015-11-13	criteria provided, single submitter	1	17	41244812	441518	435146	rs1555589046
BRCA1	NM_007294.3:c.2734A>C	p.Lys912Gln	Exon 11	K912Q, K865Q	VUS	2018-05-14	criteria provided, single submitter	1	17	41244814	531231	531350	rs1555589048
BRCA1	NM_007294.3:c.2732G>A	p.Gly911Glu	Exon 11	G911E, G864E	VUS	2018-10-26	criteria provided, single submitter	1	17	41244816	96908	102811	rs431825392
BRCA1	NM_007294.3:c.2728C>G	p.Gln910Glu	Exon 11	Q910E, Q863E	VUS	2017-11-10	criteria provided, single submitter	1	17	41244820	531365	531280	rs397509004
BRCA1	NM_007294.3:c.2724A>C	p.Glu908Asp	Exon 11	E908D, E861D	VUS	2016-06-20	criteria provided, single submitter	1	17	41244824	481453	478760	rs1350643283
BRCA1	NM_007294.3:c.2723A>C	p.Glu908Ala	Exon 11	E908A, E861A	VUS	2018-09-22	criteria provided, single submitter	1	17	41244825	491052	485086	rs1064794969
BRCA1	NM_007294.3:c.2723A>G	p.Glu908Gly	Exon 11	E908G, E861G	VUS	2016-05-13	criteria provided, single submitter	1	17	41244825	421195	409993	rs1064794969
BRCA1	NM_007294.3:c.2720A>G	p.Glu907Gly	Exon 11	E907G, E860G	VUS	2018-10-30	criteria provided, single submitter	1	17	41244828	491051	485349	rs1555589078
BRCA1	NM_007294.3:c.2716A>C	p.Lys906Gln	Exon 11	K906Q, K859Q	VUS	2018-08-08	criteria provided, single submitter	1	17	41244832	628997	618633	rs1567794535
BRCA1	NM_007294.3:c.2714A>G	p.Gln905Arg	Exon 11	Q905R, Q858R	VUS	2017-11-10	criteria provided, single submitter	1	17	41244834	37485	46041	rs397507203
BRCA1	NM_007294.3:c.2710G>C	p.Glu904Gln	Exon 11	E904Q, E857Q	VUS	2016-03-27	criteria provided, multiple submitters, no conflicts	2	17	41244838	141808	151522	rs80357035
BRCA1	NM_007294.3:c.2707T>C	p.Cys903Arg	Exon 11	C903R, C856R	VUS	2016-02-26	criteria provided, single submitter	1	17	41244841	482896	478764	rs1555589103
BRCA1	NM_007294.3:c.2706A>C	p.Glu902Asp	Exon 11	E902D, E855D	VUS	2018-10-17	criteria provided, multiple submitters, no conflicts	2	17	41244842	91597	97074	rs398122665
BRCA1	NM_007294.3:c.2702T>C	p.Phe901Ser	Exon 11	F901S, F854S	VUS	2018-09-06	criteria provided, multiple submitters, no conflicts	2	17	41244846	37482	46038	rs397507202
BRCA1	NM_007294.3:c.2696T>G	p.Val899Gly	Exon 11	V899G, V852G	VUS	2016-08-16	criteria provided, single submitter	1	17	41244852	420451	409995	rs1064794483
BRCA1	NM_007294.3:c.2690C>T	p.Pro897Leu	Exon 11	P897L, P850L	VUS	2017-05-22	criteria provided, single submitter	1	17	41244858	156188	165987	rs587776484
BRCA1	NM_007294.3:c.2689C>T	p.Pro897Ser	Exon 11	P897S, P850S	VUS	2015-09-25	criteria provided, single submitter	1	17	41244859	419883	409996	rs770583134
BRCA1	NM_007294.3:c.2686A>T	p.Ser896Cys	Exon 11	S896C, S849C	VUS	2017-01-09	criteria provided, single submitter	1	17	41244862	54647	69314	rs80357188
BRCA1	NM_007294.3:c.2684A>G	p.Gln895Arg	Exon 11	Q895R, Q848R	VUS	2014-01-28	criteria provided, single submitter	1	17	41244864	141656	151370	rs587781914
BRCA1	NM_007294.3:c.2682A>T	p.Lys894Asn	Exon 11	K894N, K847N	VUS	2018-08-01	criteria provided, single submitter	1	17	41244866	489712	482988	rs1131692093
BRCA1	NM_007294.3:c.2679G>T	p.Lys893Asn	Exon 11	K893N, K846N	VUS	2017-04-12	criteria provided, multiple submitters, no conflicts	2	17	41244869	141468	151182	rs587781771
BRCA1	NM_007294.3:c.2678A>G	p.Lys893Arg	Exon 11	K893R, K846R	VUS	2018-03-18	criteria provided, single submitter	1	17	41244870	581219	571161	rs1567794714
BRCA1	NM_007294.3:c.2666C>A	p.Ser889Tyr	Exon 11	S889Y, S842Y	VUS	2016-03-21	criteria provided, single submitter	1	17	41244882	420729	409997	rs769712441
BRCA1	NM_007294.3:c.2663A>G	p.His888Arg	Exon 11	H888R, H841R	VUS	2018-08-30	criteria provided, single submitter	1	17	41244885	491050	485087	rs876658843
BRCA1	NM_007294.3:c.2663A>T	p.His888Leu	Exon 11	H888L, H841L	VUS	2017-03-20	criteria provided, single submitter	1	17	41244885	482938	478765	rs876658843
BRCA1	NM_007294.3:c.2663A>C	p.His888Pro	Exon 11	H888P, H841P	VUS	2018-10-31	criteria provided, multiple submitters, no conflicts	2	17	41244885	230920	236066	rs876658843
BRCA1	NM_007294.3:c.2654T>A	p.Phe885Tyr	Exon 11	F885Y, F838Y	VUS	2018-04-09	criteria provided, single submitter	1	17	41244894	582375	574478	rs1567794788
BRCA1	NM_007294.3:c.2645G>A	p.Cys882Tyr	Exon 11	C882Y, C835Y	VUS	2016-05-23	criteria provided, single submitter	1	17	41244903	441383	435147	rs1555589241
BRCA1	NM_007294.3:c.2644T>C	p.Cys882Arg	Exon 11	C882R, C835R	VUS	2015-10-29	criteria provided, single submitter	1	17	41244904	441301	435148	rs184374817
BRCA1	NM_007294.3:c.2644T>A	p.Cys882Ser	Exon 11	C882S, C835S	VUS	2018-07-30	criteria provided, multiple submitters, no conflicts	2	17	41244904	245978	245044	rs184374817
BRCA1	NM_007294.3:c.2638G>C	p.Glu880Gln	Exon 11	E880Q, E833Q	VUS	2013-08-03	criteria provided, single submitter	1	17	41244910	142303	152017	rs587782370
BRCA1	NM_007294.3:c.2633C>T	p.Ala878Val	Exon 11	A878V, A831V	VUS	2016-07-08	criteria provided, single submitter	1	17	41244915	479220	478695	rs1555589255
BRCA1	NM_007294.3:c.2626G>A	p.Gly876Arg	Exon 11	G876R, G829R	VUS	2018-07-26	criteria provided, single submitter	1	17	41244922	631233	618634	rs1567794885
BRCA1	NM_007294.3:c.2623C>T	p.Pro875Ser	Exon 11	P875S, P828S	VUS	2018-08-15	criteria provided, single submitter	1	17	41244925	630126	618635	rs866257451
BRCA1	NM_007294.3:c.2620A>C	p.Asn874His	Exon 11	N874H, N827H	VUS	2018-09-06	criteria provided, multiple submitters, no conflicts	2	17	41244928	422565	409998	rs1064795862
BRCA1	NM_007294.3:c.2618C>T	p.Ser873Leu	Exon 11	S873L, S826L	VUS	2018-06-01	criteria provided, single submitter	1	17	41244930	630907	618636	rs1567794912
BRCA1	NM_007294.3:c.2612C>T	p.Pro871Leu	Exon 11	P871L, P824L	B	2015-08-10	reviewed by expert panel	3	17	41244936	41812	50251	rs799917
BRCA1	NM_007294.3:c.2609C>G	p.Ala870Gly	Exon 11	A870G, A823G	VUS	2017-07-11	criteria provided, single submitter	1	17	41244939	482954	479386	rs1060502324
BRCA1	NM_007294.3:c.2609C>T	p.Ala870Val	Exon 11	A870V, A823V	VUS	2017-12-17	criteria provided, single submitter	1	17	41244939	409297	402086	rs1060502324
BRCA1	NM_007294.3:c.2608G>A	p.Ala870Thr	Exon 11	A870T, A823T	VUS	2018-04-18	criteria provided, single submitter	1	17	41244940	567191	574480
BRCA1	NM_007294.3:c.2597G>A	p.Arg866His	Exon 11	R866H, R819H	VUS	2018-12-17	criteria provided, multiple submitters, no conflicts	2	17	41244951	54613	69280	rs80356911
BRCA1	NM_007294.3:c.2591C>T	p.Ser864Leu	Exon 11	S864L, S817L	VUS	2018-05-14	criteria provided, multiple submitters, no conflicts	2	17	41244957	54611	69278	rs80357003
BRCA1	NM_007294.3:c.2590T>G	p.Ser864Ala	Exon 11	S864A, S817A	VUS	2016-08-24	criteria provided, multiple submitters, no conflicts	2	17	41244958	54609	69276	rs80357285
BRCA1	NM_007294.3:c.2587G>A	p.Val863Ile	Exon 11	V863I, V816I	VUS	2018-06-20	criteria provided, multiple submitters, no conflicts	2	17	41244961	481465	478626	rs1555589325
BRCA1	NM_007294.3:c.2586G>C	p.Lys862Asn	Exon 11	K862N, K815N	VUS	2015-11-04	criteria provided, single submitter	1	17	41244962	441296	435149	rs1555589330
BRCA1	NM_007294.3:c.2584A>G	p.Lys862Glu	Exon 11	K862E, K815E	B	2015-08-10	reviewed by expert panel	3	17	41244964	37476	46032	rs80356927
BRCA1	NM_007294.3:c.2583C>G	p.Phe861Leu	Exon 11	F861L, F814L	VUS	2018-01-25	criteria provided, single submitter	1	17	41244965	569197	571168	rs1555589334
BRCA1	NM_007294.3:c.2582T>G	p.Phe861Cys	Exon 11	F861C, F814C	VUS	2016-12-13	criteria provided, single submitter	1	17	41244966	54608	69275	rs80357098
BRCA1	NM_007294.3:c.2579C>T	p.Thr860Ile	Exon 11	T860I, T813I	VUS	2017-11-13	criteria provided, single submitter	1	17	41244969	531237	531588	rs1555589337
BRCA1	NM_007294.3:c.2575A>G	p.Asn859Asp	Exon 11	N859D, N812D	VUS	2016-01-13	criteria provided, single submitter	1	17	41244973	481428	478770	rs1555589354
BRCA1	NM_007294.3:c.2567A>G	p.Tyr856Cys	Exon 11	Y856C, Y809C	VUS	2015-07-12	criteria provided, single submitter	1	17	41244981	219500	222667	rs864622122
BRCA1	NM_007294.3:c.2564A>G	p.Gln855Arg	Exon 11	Q855R, Q808R	VUS	2017-09-22	criteria provided, single submitter	1	17	41244984	531320	531281	rs768001441
BRCA1	NM_007294.3:c.2564A>T	p.Gln855Leu	Exon 11	Q855L, Q808L	VUS	2018-09-22	criteria provided, multiple submitters, no conflicts	2	17	41244984	491047	485350	rs768001441
BRCA1	NM_007294.3:c.2564A>C	p.Gln855Pro	Exon 11	Q855P, Q808P	VUS	2018-10-16	criteria provided, multiple submitters, no conflicts	2	17	41244984	186203	185013	rs768001441
BRCA1	NM_007294.3:c.2563C>A	p.Gln855Lys	Exon 11	Q855K, Q808K	VUS	2018-03-05	criteria provided, single submitter	1	17	41244985	569114	569154
BRCA1	NM_007294.3:c.2560G>A	p.Ala854Thr	Exon 11	A807T, A854T	VUS	2018-09-12	criteria provided, single submitter	1	17	41244988	642954	646001
BRCA1	NM_007294.3:c.2555T>C	p.Leu852Pro	Exon 11	L852P, L805P	VUS	2017-06-21	criteria provided, multiple submitters, no conflicts	2	17	41244993	462591	466881	rs1555589415
BRCA1	NM_007300.4:c.2554C>G	p.Leu852Val	Exon 11	L852V, L805V	VUS	2015-08-07	criteria provided, multiple submitters, no conflicts	2	17	41244994	216656	213323	rs863224754
BRCA1	NM_007294.3:c.2552A>G	p.Glu851Gly	Exon 11	E851G, E804G	VUS	2018-08-20	criteria provided, single submitter	1	17	41244996	629065	618637	rs1567795186
BRCA1	NM_007294.3:c.2548A>C	p.Ser850Arg	Exon 11	S850R, S803R	VUS	2017-02-03	criteria provided, single submitter	1	17	41245000	462589	467724	rs1555589429
BRCA1	NM_007294.3:c.2546A>G	p.Glu849Gly	Exon 11	E849G, E802G	VUS	2018-07-31	criteria provided, single submitter	1	17	41245002	631249	618638	rs1567795227
BRCA1	NM_007294.3:c.2543A>G	p.Glu848Gly	Exon 11	E801G, E848G	VUS	2018-10-10	criteria provided, single submitter	1	17	41245005	646251	646002
BRCA1	NM_007294.3:c.2541G>A	p.Met847Ile	Exon 11	M847I, M800I	VUS	2017-08-09	criteria provided, single submitter	1	17	41245007	54594	69261	rs80357195
BRCA1	NM_007294.3:c.2539A>G	p.Met847Val	Exon 11	M847V, M800V	VUS	2015-12-04	criteria provided, single submitter	1	17	41245009	441436	435151	rs1555589446
BRCA1	NM_007294.3:c.2538A>C	p.Glu846Asp	Exon 11	E846D, E799D	VUS	2017-10-06	criteria provided, single submitter	1	17	41245010	619624	611240	rs1567795266
BRCA1	NM_007294.3:c.2536G>A	p.Glu846Lys	Exon 11	E846K, E799K	VUS	2018-05-14	criteria provided, multiple submitters, no conflicts	2	17	41245012	187166	185014	rs786203523
BRCA1	NM_007294.3:c.2534T>C	p.Ile845Thr	Exon 11	I845T, I798T	VUS	2017-05-02	criteria provided, multiple submitters, no conflicts	2	17	41245014	54593	69260	rs397508976
BRCA1	NM_007294.3:c.2531G>A	p.Ser844Asn	Exon 11	S844N, S797N	VUS	2018-08-07	criteria provided, multiple submitters, no conflicts	2	17	41245017	630127	618639	rs56051266
BRCA1	NM_007294.3:c.2528C>G	p.Thr843Arg	Exon 11	T843R, T796R	VUS	2017-02-07	criteria provided, multiple submitters, no conflicts	2	17	41245020	462588	467725	rs1555589466
BRCA1	NM_007294.3:c.2527A>G	p.Thr843Ala	Exon 11	T843A, T796A	VUS	2017-01-26	criteria provided, single submitter	1	17	41245021	54592	69259	rs80357435
BRCA1	NM_007294.3:c.2525A>G	p.Glu842Gly	Exon 11	E842G, E795G	B	2015-08-10	reviewed by expert panel	3	17	41245023	91592	97069	rs28897684
BRCA1	NM_007294.3:c.2524G>A	p.Glu842Lys	Exon 11	E842K, E795K	VUS	2015-02-05	criteria provided, single submitter	1	17	41245024	230412	236072	rs876658552
BRCA1	NM_007294.3:c.2522G>C	p.Arg841Pro	Exon 11	R841P, R794P	VUS	2018-06-13	criteria provided, single submitter	1	17	41245026	489711	482994	rs80357337
BRCA1	NM_007294.3:c.2522G>A	p.Arg841Gln	Exon 11	R841Q, R794Q	B/LB	2017-11-18	criteria provided, multiple submitters, no conflicts	2	17	41245026	54591	69258	rs80357337
BRCA1	NM_007300.4:c.2521C>T	p.Arg841Trp	Exon 11	R841W, R794W	B	2015-08-10	reviewed by expert panel	3	17	41245027	17681	32720	rs1800709
BRCA1	NM_007294.3:c.2518A>C	p.Ser840Arg	Exon 11	S840R, S793R	VUS	2018-09-25	criteria provided, multiple submitters, no conflicts	2	17	41245030	232178	236073	rs377475866
BRCA1	NM_007294.3:c.2518A>G	p.Ser840Gly	Exon 11	S840G, S793G	VUS	2018-08-14	criteria provided, multiple submitters, no conflicts	2	17	41245030	187463	185016	rs377475866
BRCA1	NM_007294.3:c.2518A>T	p.Ser840Cys	Exon 11	S840C, S793C	VUS	2018-07-25	criteria provided, multiple submitters, no conflicts	2	17	41245030	89056	94599	rs377475866
BRCA1	NM_007294.3:c.2503C>T	p.His835Tyr	Exon 11	H835Y, H788Y	VUS	2018-12-24	criteria provided, multiple submitters, no conflicts	2	17	41245045	441498	435153	rs751656678
BRCA1	NM_007294.3:c.2501G>T	p.Gly834Val	Exon 11	G834V, G787V	VUS	2017-08-07	criteria provided, single submitter	1	17	41245047	482960	478698	rs757383244
BRCA1	NM_007294.3:c.2501G>A	p.Gly834Glu	Exon 11	G834E, G787E	VUS	2018-10-05	criteria provided, multiple submitters, no conflicts	2	17	41245047	462587	467960	rs757383244
BRCA1	NM_007294.3:c.2491T>G	p.Tyr831Asp	Exon 11	Y831D, Y784D	VUS	2016-08-24	criteria provided, multiple submitters, no conflicts	2	17	41245057	409348	402087	rs1060502350
BRCA1	NM_007294.3:c.2483G>T	p.Gly828Val	Exon 11	G828V, G781V	VUS	2016-01-14	criteria provided, single submitter	1	17	41245065	496358	487973	rs1555589578
BRCA1	NM_007294.3:c.2482G>A	p.Gly828Ser	Exon 11	G828S, G781S	VUS	2016-07-11	criteria provided, single submitter	1	17	41245066	54581	69248	rs80357185
BRCA1	NM_007294.3:c.2479G>C	p.Glu827Gln	Exon 11	E780Q, E827Q	VUS	2018-09-27	criteria provided, single submitter	1	17	41245069	645518	646003
BRCA1	NM_007294.3:c.2477C>A	p.Thr826Lys	Exon 11	T826K, T779K	B	2015-08-10	reviewed by expert panel	3	17	41245071	37473	46029	rs28897683
BRCA1	NM_007294.3:c.2471A>G	p.Asn824Ser	Exon 11	N824S, N777S	VUS	2017-07-18	criteria provided, single submitter	1	17	41245077	481488	478774	rs1485586275
BRCA1	NM_007294.3:c.2470A>C	p.Asn824His	Exon 11	N824H, N777H	VUS	2018-06-14	criteria provided, single submitter	1	17	41245078	489710	482990	rs1555589617
BRCA1	NM_007294.3:c.2468G>C	p.Arg823Thr	Exon 11	R823T, R776T	VUS	2017-04-19	criteria provided, single submitter	1	17	41245080	485401	479405	rs876659731
BRCA1	NM_007294.3:c.2468G>T	p.Arg823Ile	Exon 11	R823I, R776I	VUS	2018-10-03	criteria provided, multiple submitters, no conflicts	2	17	41245080	232385	236074	rs876659731
BRCA1	NM_007294.3:c.2466T>G	p.Asn822Lys	Exon 11	N822K, N775K	VUS	2016-10-17	criteria provided, single submitter	1	17	41245082	420787	410001	rs1064794701
BRCA1	NM_007294.3:c.2465A>G	p.Asn822Ser	Exon 11	N822S, N775S	VUS	2016-07-25	criteria provided, single submitter	1	17	41245083	485385	478635	rs1555589630
BRCA1	NM_007294.3:c.2456C>G	p.Ser819Cys	Exon 11	S819C, S772C	VUS	2017-09-09	criteria provided, single submitter	1	17	41245092	156187	165986	rs192655097
BRCA1	NM_007294.3:c.2450G>T	p.Gly817Val	Exon 11	G817V, G770V	VUS	2018-12-13	criteria provided, single submitter	1	17	41245098	409372	402095	rs1060502365
BRCA1	NM_007294.3:c.2449G>A	p.Gly817Ser	Exon 11	G817S, G770S	VUS	2016-12-19	criteria provided, single submitter	1	17	41245099	479245	478722	rs1555589646
BRCA1	NM_007294.3:c.2447A>T	p.His816Leu	Exon 11	H816L, H769L	VUS	2016-11-08	criteria provided, single submitter	1	17	41245101	496357	487939	rs80357108
BRCA1	NM_007294.3:c.2444T>C	p.Ile815Thr	Exon 11	I815T, I768T	VUS	2014-10-17	criteria provided, single submitter	1	17	41245104	182148	180858	rs730881484
BRCA1	NM_007294.3:c.2437G>A	p.Gly813Arg	Exon 11	G813R, G766R	VUS	2018-08-14	criteria provided, multiple submitters, no conflicts	2	17	41245111	566372	569158
BRCA1	NM_007294.3:c.2428A>T	p.Asn810Tyr	Exon 11	N810Y, N763Y	B	2015-08-10	reviewed by expert panel	3	17	41245120	54567	69234	rs28897682
BRCA1	NM_007294.3:c.2425G>A	p.Glu809Lys	Exon 11	E809K, E762K	VUS	2018-08-28	criteria provided, multiple submitters, no conflicts	2	17	41245123	188213	186257	rs786204151
BRCA1	NM_007294.3:c.2423T>C	p.Phe808Ser	Exon 11	F808S, F761S	VUS	2015-12-11	criteria provided, single submitter	1	17	41245125	91589	97066	rs398122660
BRCA1	NM_007294.3:c.2417C>T	p.Ala806Val	Exon 11	A806V, A759V	VUS	2017-03-27	criteria provided, single submitter	1	17	41245131	462585	468178	rs1555589705
BRCA1	NM_007294.3:c.2414G>A	p.Cys805Tyr	Exon 11	C805Y, C758Y	VUS	2016-06-24	criteria provided, single submitter	1	17	41245134	409350	402016	rs1060502352
BRCA1	NM_007294.3:c.2412G>C	p.Gln804His	Exon 11	Q804H, Q757H	B	2015-08-10	reviewed by expert panel	3	17	41245136	54561	69228	rs55746541
BRCA1	NM_007294.3:c.2410C>G	p.Gln804Glu	Exon 11	Q804E, Q757E	VUS	2014-11-05	criteria provided, single submitter	1	17	41245138	186730	185022	rs80356982
BRCA1	NM_007294.3:c.2405T>G	p.Val802Gly	Exon 11	V802G, V755G	VUS	2017-03-27	criteria provided, single submitter	1	17	41245143	462584	466884	rs1555589737
BRCA1	NM_007294.3:c.2404G>A	p.Val802Met	Exon 11	V802M, V755M	VUS	2018-03-19	criteria provided, single submitter	1	17	41245144	633089	621583	rs876660885
BRCA1	NM_007294.3:c.2404G>C	p.Val802Leu	Exon 11	V802L, V755L	VUS	2017-05-12	criteria provided, single submitter	1	17	41245144	481483	478723	rs876660885
BRCA1	NM_007294.3:c.2404G>T	p.Val802Leu	Exon 11	V802L, V755L	VUS	2018-09-27	criteria provided, multiple submitters, no conflicts	2	17	41245144	234150	236076	rs876660885
BRCA1	NM_007294.3:c.2402G>A	p.Cys801Tyr	Exon 11	C801Y, C754Y	VUS	2018-05-08	criteria provided, single submitter	1	17	41245146	581709	574481	rs1567795821
BRCA1	NM_007294.3:c.2401T>C	p.Cys801Arg	Exon 11	C801R, C754R	VUS	2018-10-10	criteria provided, multiple submitters, no conflicts	2	17	41245147	419022	410002	rs1064793591
BRCA1	NM_007294.3:c.2397T>A	p.Asn799Lys	Exon 11	N799K, N752K	VUS	2018-10-01	criteria provided, multiple submitters, no conflicts	2	17	41245151	54556	69223	rs80357203
BRCA1	NM_007294.3:c.2396A>G	p.Asn799Ser	Exon 11	N799S, N752S	VUS	2018-05-25	criteria provided, multiple submitters, no conflicts	2	17	41245152	141806	151520	rs587782027
BRCA1	NM_007294.3:c.2393C>G	p.Pro798Arg	Exon 11	P798R, P751R	VUS	2018-02-26	criteria provided, single submitter	1	17	41245155	570578	574482
BRCA1	NM_007294.3:c.2392C>A	p.Pro798Thr	Exon 11	P798T, P751T	VUS	2016-08-16	criteria provided, single submitter	1	17	41245156	485383	478641	rs398122658
BRCA1	NM_007294.3:c.2392C>T	p.Pro798Ser	Exon 11	P798S, P751S	VUS	2018-11-09	criteria provided, single submitter	1	17	41245156	91587	97064	rs398122658
BRCA1	NM_007294.3:c.2387C>G	p.Thr796Arg	Exon 11	T796R, T749R	VUS	2017-05-15	criteria provided, single submitter	1	17	41245161	496355	487877	rs80357364
BRCA1	NM_007294.3:c.2387C>T	p.Thr796Ile	Exon 11	T796I, T749I	VUS	2018-10-02	criteria provided, multiple submitters, no conflicts	2	17	41245161	54551	69218	rs80357364
BRCA1	NM_007294.3:c.2383A>G	p.Lys795Glu	Exon 11	K795E, K748E	VUS	2018-10-26	criteria provided, single submitter	1	17	41245165	628587	618640	rs1567795889
BRCA1	NM_007294.3:c.2381C>T	p.Ala794Val	Exon 11	A794V, A747V	VUS	2015-08-14	criteria provided, single submitter	1	17	41245167	233404	236080	rs7502059
BRCA1	NM_007294.3:c.2374G>A	p.Gly792Arg	Exon 11	G792R, G745R	LB	2017-07-03	criteria provided, single submitter	1	17	41245174	482952	479411	rs1555589778
BRCA1	NM_007294.3:c.2371C>G	p.Leu791Val	Exon 11	L791V, L744V	VUS	2018-10-16	criteria provided, single submitter	1	17	41245177	629997	618641	rs1567795916
BRCA1	NM_007294.3:c.2366G>A	p.Ser789Asn	Exon 11	S789N, S742N	VUS	2018-11-02	criteria provided, single submitter	1	17	41245182	659849	646005
BRCA1	NM_007294.3:c.2362G>A	p.Val788Ile	Exon 11	V788I, V741I	VUS	2018-08-29	criteria provided, multiple submitters, no conflicts	2	17	41245186	54550	69217	rs80357060
BRCA1	NM_007294.3:c.2357T>C	p.Leu786Pro	Exon 11	L786P, L739P	VUS	2018-08-15	criteria provided, single submitter	1	17	41245191	630128	618642	rs760864137
BRCA1	NM_007294.3:c.2355A>C	p.Leu785Phe	Exon 11	L785F, L738F	VUS	2018-08-20	criteria provided, single submitter	1	17	41245193	629066	618643	rs1567795966
BRCA1	NM_007294.3:c.2346T>A	p.Ser782Arg	Exon 11	S782R, S735R	VUS	2018-06-09	criteria provided, multiple submitters, no conflicts	2	17	41245202	496356	487879	rs1555589837
BRCA1	NM_007294.3:c.2345G>T	p.Ser782Ile	Exon 11	S782I, S735I	VUS	2018-05-11	criteria provided, single submitter	1	17	41245203	569120	569159	rs1567796012
BRCA1	NM_007294.3:c.2344A>G	p.Ser782Gly	Exon 11	S782G, S735G	VUS	2018-06-19	criteria provided, single submitter	1	17	41245204	570674	571172	rs1433746078
BRCA1	NM_007294.3:c.2342A>C	p.Glu781Ala	Exon 11	E781A, E734A	VUS	2018-10-02	criteria provided, multiple submitters, no conflicts	2	17	41245206	156186	165985	rs587776482
BRCA1	NM_007294.3:c.2341G>C	p.Glu781Gln	Exon 11	E781Q, E734Q	VUS	2018-06-27	criteria provided, single submitter	1	17	41245207	628750	618644	rs757933953
BRCA1	NM_007294.3:c.2339A>G	p.Gln780Arg	Exon 11	Q780R, Q733R	VUS	2018-04-13	criteria provided, multiple submitters, no conflicts	2	17	41245209	438919	432910	rs1410232200
BRCA1	NM_007294.3:c.2338C>G	p.Gln780Glu	Exon 11	Q780E, Q733E	VUS	2018-09-23	criteria provided, multiple submitters, no conflicts	2	17	41245210	91584	97061	rs80356945
BRCA1	NM_007294.3:c.2333G>A	p.Gly778Asp	Exon 11	G778D, G731D	VUS	2018-12-23	criteria provided, multiple submitters, no conflicts	2	17	41245215	182147	180859	rs730881483
BRCA1	NM_007294.3:c.2324C>T	p.Thr775Ile	Exon 11	T728I, T775I	VUS	2018-11-16	criteria provided, single submitter	1	17	41245224	646088	646006
BRCA1	NM_007294.3:c.2321G>A	p.Gly774Asp	Exon 11	G774D, G727D	VUS	2014-09-11	criteria provided, single submitter	1	17	41245227	182146	180860	rs730881482
BRCA1	NM_007294.3:c.2320G>T	p.Gly774Cys	Exon 11	G774C, G727C	VUS	2017-08-01	criteria provided, single submitter	1	17	41245228	462583	468183	rs1555589917
BRCA1	NM_007300.4:c.2315T>C	p.Val772Ala	Exon 11	V772A, V725A	B	2015-08-10	reviewed by expert panel	3	17	41245233	41809	50248	rs80357467
BRCA1	NM_007294.3:c.2314G>A	p.Val772Ile	Exon 11	V772I, V725I	VUS	2018-04-13	criteria provided, single submitter	1	17	41245234	576133	574483	rs1567796129
BRCA1	NM_007294.3:c.2312T>C	p.Leu771Ser	Exon 11	L771S, L724S	VUS	2018-08-21	criteria provided, multiple submitters, no conflicts	2	17	41245236	182145	180861	rs730881481
BRCA1	NM_007294.3:c.2302A>G	p.Ser768Gly	Exon 11	S768G, S721G	VUS	2018-10-30	criteria provided, multiple submitters, no conflicts	2	17	41245246	91583	97060	rs398122656
BRCA1	NM_007294.3:c.2300G>C	p.Ser767Thr	Exon 11	S767T, S720T	VUS	2018-05-24	criteria provided, single submitter	1	17	41245248	628413	618645	rs1567796202
BRCA1	NM_007294.3:c.2299A>T	p.Ser767Cys	Exon 11	S767C, S720C	VUS	2018-10-23	criteria provided, multiple submitters, no conflicts	2	17	41245249	91582	97059	rs80357194
BRCA1	NM_007294.3:c.2299A>G	p.Ser767Gly	Exon 11	S767G, S720G	VUS	2018-11-09	criteria provided, multiple submitters, no conflicts	2	17	41245249	37461	46017	rs80357194
BRCA1	NM_007294.3:c.2297G>A	p.Ser766Asn	Exon 11	S766N, S719N	VUS	2018-04-06	criteria provided, single submitter	1	17	41245251	578520	571178	rs1567796224
BRCA1	NM_007294.3:c.2296A>C	p.Ser766Arg	Exon 11	S766R, S719R	VUS	2018-10-02	criteria provided, multiple submitters, no conflicts	2	17	41245252	481438	478777	rs398122655
BRCA1	NM_007294.3:c.2296A>G	p.Ser766Gly	Exon 11	S766G, S719G	VUS	2018-11-18	criteria provided, multiple submitters, no conflicts	2	17	41245252	91581	97058	rs398122655
BRCA1	NM_007294.3:c.2288C>A	p.Ser763Tyr	Exon 11	S716Y, S763Y	VUS	2018-07-03	criteria provided, single submitter	1	17	41245260	656279	646007
BRCA1	NM_007294.3:c.2288C>G	p.Ser763Cys	Exon 11	S763C, S716C	VUS	2018-05-07	criteria provided, multiple submitters, no conflicts	2	17	41245260	232980	236084	rs876660112
BRCA1	NM_007294.3:c.2283A>C	p.Glu761Asp	Exon 11	E761D, E714D	B	2018-03-28	criteria provided, single submitter	1	17	41245265	619018	610417	rs1567796302
BRCA1	NM_007294.3:c.2282A>C	p.Glu761Ala	Exon 11	E761A, E714A	VUS	2018-08-07	criteria provided, single submitter	1	17	41245266	54520	69187	rs80356869
BRCA1	NM_007294.3:c.2281G>C	p.Glu761Gln	Exon 11	E761Q, E714Q	VUS	2017-09-20	criteria provided, single submitter	1	17	41245267	185726	185026	rs397507198
BRCA1	NM_007294.3:c.2279C>T	p.Thr760Ile	Exon 11	T713I, T760I	VUS	2018-10-17	criteria provided, single submitter	1	17	41245269	659006	646008
BRCA1	NM_007294.3:c.2269G>T	p.Val757Phe	Exon 11	V757F, V710F	VUS	2017-06-02	criteria provided, single submitter	1	17	41245279	438918	432911	rs772617029
BRCA1	NM_007294.3:c.2267G>A	p.Arg756Lys	Exon 11	R756K, R709K	VUS	2018-06-18	criteria provided, multiple submitters, no conflicts	2	17	41245281	441329	435155	rs975724885
BRCA1	NM_007294.3:c.2266A>G	p.Arg756Gly	Exon 11	R756G, R709G	VUS	2018-10-25	criteria provided, multiple submitters, no conflicts	2	17	41245282	421371	410003	rs1064795091
BRCA1	NM_007294.3:c.2264A>C	p.Glu755Ala	Exon 11	E755A, E708A	VUS	2018-10-30	criteria provided, multiple submitters, no conflicts	2	17	41245284	619787	611242	rs922908090
BRCA1	NM_007294.3:c.2263G>A	p.Glu755Lys	Exon 11	E755K, E708K	VUS	2017-04-14	criteria provided, multiple submitters, no conflicts	2	17	41245285	230102	236086	rs41286296
BRCA1	NM_007294.3:c.2259T>G	p.Ser753Arg	Exon 11	S753R, S706R	VUS	2014-08-26	criteria provided, single submitter	1	17	41245289	182144	180862	rs730881480
BRCA1	NM_007294.3:c.2258G>A	p.Ser753Asn	Exon 11	S753N, S706N	VUS	2018-10-30	criteria provided, multiple submitters, no conflicts	2	17	41245290	240782	242791	rs878854939
BRCA1	NM_007294.3:c.2253G>C	p.Met751Ile	Exon 11	M751I, M704I	VUS	2017-02-06	criteria provided, single submitter	1	17	41245295	462581	467964	rs1555590040
BRCA1	NM_007294.3:c.2249T>C	p.Leu750Pro	Exon 11	L750P, L703P	VUS	2017-07-03	criteria provided, single submitter	1	17	41245299	496354	487724	rs1555590048
BRCA1	NM_007294.3:c.2246A>T	p.Asp749Val	Exon 11	D749V, D702V	VUS	2018-12-07	criteria provided, multiple submitters, no conflicts	2	17	41245302	182143	180863	rs730881479
BRCA1	NM_007294.3:c.2245G>A	p.Asp749Asn	Exon 11	D749N, D702N	VUS	2016-03-05	criteria provided, single submitter	1	17	41245303	240781	242792	rs80357114
BRCA1	NM_007294.3:c.2245G>T	p.Asp749Tyr	Exon 11	D749Y, D702Y	VUS	2017-11-20	criteria provided, multiple submitters, no conflicts	2	17	41245303	54512	69179	rs80357114
BRCA1	NM_007294.3:c.2243A>G	p.Lys748Arg	Exon 11	K748R, K701R	VUS	2018-08-28	criteria provided, single submitter	1	17	41245305	631383	618647	rs1567796448
BRCA1	NM_007294.3:c.2242A>G	p.Lys748Glu	Exon 11	K701E, K748E	VUS	2019-01-03	criteria provided, single submitter	1	17	41245306	665745	646009
BRCA1	NM_007294.3:c.2239C>T	p.Pro747Ser	Exon 11	P747S, P700S	VUS	2018-10-18	criteria provided, multiple submitters, no conflicts	2	17	41245309	462580	466886	rs1555590087
BRCA1	NM_007294.3:c.2238C>A	p.Asp746Glu	Exon 11	D746E, D699E	VUS	2014-09-02	criteria provided, single submitter	1	17	41245310	186185	185027	rs786202757
BRCA1	NM_007294.3:c.2236G>T	p.Asp746Tyr	Exon 11	D746Y, D699Y	VUS	2015-08-06	criteria provided, single submitter	1	17	41245312	233217	236087	rs876660267
BRCA1	NM_007294.3:c.2235A>C	p.Glu745Asp	Exon 11	E745D, E698D	VUS	2015-08-06	criteria provided, single submitter	1	17	41245313	233216	236088	rs876660266
BRCA1	NM_007294.3:c.2231C>A	p.Ala744Asp	Exon 11	A744D, A697D	VUS	2014-12-18	criteria provided, single submitter	1	17	41245317	188330	186258	rs786204220
BRCA1	NM_007294.3:c.2230G>A	p.Ala744Thr	Exon 11	A744T, A697T	LB	2016-06-29	criteria provided, single submitter	1	17	41245318	187051	185029	rs786203435
BRCA1	NM_007294.3:c.2228A>G	p.Asn743Ser	Exon 11	N743S, N696S	VUS	2018-06-27	criteria provided, single submitter	1	17	41245320	628747	618648	rs1567796489
BRCA1	NM_007294.3:c.2227A>C	p.Asn743His	Exon 11	N743H, N696H	VUS	2016-07-08	criteria provided, single submitter	1	17	41245321	482913	478658	rs1212635015
BRCA1	NM_007294.3:c.2225A>G	p.Asn742Ser	Exon 11	N742S, N695S	VUS	2018-03-07	criteria provided, single submitter	1	17	41245323	403717	390694	rs1060499618
BRCA1	NM_007294.3:c.2218G>T	p.Val740Leu	Exon 11	V740L, V693L	VUS	2018-10-11	criteria provided, multiple submitters, no conflicts	2	17	41245330	185481	185030	rs80357415
BRCA1	NM_007294.3:c.2218G>C	p.Val740Leu	Exon 11	V740L, V693L	VUS	2018-07-30	criteria provided, multiple submitters, no conflicts	2	17	41245330	54505	69172	rs80357415
BRCA1	NM_007294.3:c.2217A>C	p.Lys739Asn	Exon 11	K739N, K692N	VUS	2017-12-04	criteria provided, single submitter	1	17	41245331	531343	531283	rs200521980
BRCA1	NM_007294.3:c.2215A>C	p.Lys739Gln	Exon 11	K739Q, K692Q	VUS	2018-06-05	criteria provided, multiple submitters, no conflicts	2	17	41245333	531240	531352	rs56329598
BRCA1	NM_007294.3:c.2215A>G	p.Lys739Glu	Exon 11	K739E, K692E	VUS	2017-03-24	criteria provided, multiple submitters, no conflicts	2	17	41245333	481479	479422	rs56329598
BRCA1	NM_007294.3:c.2207A>G	p.Glu736Gly	Exon 11	E736G, E689G	LB	2016-02-15	criteria provided, single submitter	1	17	41245341	481433	478731	rs397507196
BRCA1	NM_007294.3:c.2203C>G	p.Leu735Val	Exon 11	L735V, L688V	VUS	2018-05-21	criteria provided, multiple submitters, no conflicts	2	17	41245345	141481	151195	rs587781781
BRCA1	NM_007294.3:c.2195A>C	p.Glu732Ala	Exon 11	E732A, E685A	VUS	2015-08-18	criteria provided, single submitter	1	17	41245353	233526	236090	rs876660463
BRCA1	NM_007294.3:c.2185G>A	p.Glu729Lys	Exon 11	E729K, E682K	VUS	2015-06-28	criteria provided, single submitter	1	17	41245363	232579	236091	rs876659852
BRCA1	NM_007294.3:c.2183G>C	p.Arg728Thr	Exon 11	R728T, R681T	VUS	2018-06-04	criteria provided, single submitter	1	17	41245365	633093	621585	rs80357335
BRCA1	NM_007294.3:c.2183G>A	p.Arg728Lys	Exon 11	R728K, R681K	VUS	2018-08-01	criteria provided, multiple submitters, no conflicts	2	17	41245365	54487	69154	rs80357335
BRCA1	NM_007294.3:c.2182A>G	p.Arg728Gly	Exon 11	R728G, R681G	VUS	2017-03-02	criteria provided, single submitter	1	17	41245366	496353	487885	rs1555590265
BRCA1	NM_007294.3:c.2180C>T	p.Pro727Leu	Exon 11	P727L, P680L	VUS	2018-05-17	criteria provided, multiple submitters, no conflicts	2	17	41245368	54486	69153	rs80356912
BRCA1	NM_007294.3:c.2177T>C	p.Leu726Pro	Exon 11	L726P, L679P	LB	2017-04-18	criteria provided, single submitter	1	17	41245371	431185	424713	rs1135401827
BRCA1	NM_007294.3:c.2174G>C	p.Ser725Thr	Exon 11	S725T, S678T	VUS	2017-10-19	criteria provided, single submitter	1	17	41245374	531211	531287	rs1555590284
BRCA1	NM_007294.3:c.2173A>G	p.Ser725Gly	Exon 11	S725G, S678G	VUS	2017-01-20	criteria provided, single submitter	1	17	41245375	438917	432912	rs1555590290
BRCA1	NM_007294.3:c.2171C>T	p.Pro724Leu	Exon 11	P724L, P677L	VUS	2018-04-16	criteria provided, single submitter	1	17	41245377	581291	571453
BRCA1	NM_007300.4:c.2167A>G	p.Asn723Asp	Exon 11	N723D, N676D	B	2015-08-10	reviewed by expert panel	3	17	41245381	37454	46010	rs4986845
BRCA1	NM_007294.3:c.2165T>C	p.Val722Ala	Exon 11	V722A, V675A	VUS	2017-10-20	criteria provided, single submitter	1	17	41245383	462576	467968	rs1555590311
BRCA1	NM_007294.3:c.2158G>A	p.Glu720Lys	Exon 11	E720K, E673K	VUS	2014-04-21	criteria provided, single submitter	1	17	41245390	54479	69146	rs80356875
BRCA1	NM_007294.3:c.2156A>C	p.Lys719Thr	Exon 11	K719T, K672T	VUS	2015-09-26	criteria provided, single submitter	1	17	41245392	234201	236092	rs876660920
BRCA1	NM_007294.3:c.2153T>G	p.Leu718Arg	Exon 11	L718R, L671R	VUS	2017-08-31	criteria provided, single submitter	1	17	41245395	482963	478732	rs748550848
BRCA1	NM_007294.3:c.2148T>A	p.Ser716Arg	Exon 11	S716R, S669R	VUS	2014-08-25	criteria provided, single submitter	1	17	41245400	182142	180864	rs730881478
BRCA1	NM_007294.3:c.2147G>C	p.Ser716Thr	Exon 11	S716T, S669T	VUS	2016-08-29	criteria provided, single submitter	1	17	41245401	496352	487977	rs1555590369
BRCA1	NM_007294.3:c.2143A>T	p.Thr715Ser	Exon 11	T715S, T668S	VUS	2014-09-24	criteria provided, single submitter	1	17	41245405	182141	180865	rs730881477
BRCA1	NM_007294.3:c.2135G>T	p.Cys712Phe	Exon 11	C712F, C665F	VUS	2018-05-14	criteria provided, multiple submitters, no conflicts	2	17	41245413	482921	478662	rs1555590395
BRCA1	NM_007294.3:c.2134T>C	p.Cys712Arg	Exon 11	C712R, C665R	VUS	2014-06-30	criteria provided, single submitter	1	17	41245414	185228	185032	rs786202015
BRCA1	NM_007294.3:c.2131A>C	p.Lys711Gln	Exon 11	K711Q, K664Q	VUS	2016-11-21	criteria provided, single submitter	1	17	41245417	409331	402025	rs747046197
BRCA1	NM_007294.3:c.2131A>G	p.Lys711Glu	Exon 11	K711E, K664E	VUS	2016-03-31	criteria provided, single submitter	1	17	41245417	229793	236093	rs747046197
BRCA1	NM_007294.3:c.2128A>G	p.Thr710Ala	Exon 11	T710A, T663A	VUS	2018-12-03	criteria provided, multiple submitters, no conflicts	2	17	41245420	232737	236094	rs876659959
BRCA1	NM_007294.3:c.2126T>G	p.Phe709Cys	Exon 11	F709C, F662C	VUS	2018-05-09	criteria provided, single submitter	1	17	41245422	569527	571465	rs1567796937
BRCA1	NM_007294.3:c.2123C>G	p.Ser708Cys	Exon 11	S708C, S661C	VUS	2017-04-11	criteria provided, single submitter	1	17	41245425	485400	478783	rs80357182
BRCA1	NM_007294.3:c.2120G>A	p.Gly707Asp	Exon 11	G707D, G660D	VUS	2018-09-20	criteria provided, multiple submitters, no conflicts	2	17	41245428	54468	69135	rs80357192
BRCA1	NM_007294.3:c.2119G>C	p.Gly707Arg	Exon 11	G707R, G660R	VUS	2013-10-31	criteria provided, single submitter	1	17	41245429	140990	150704	rs587781420
BRCA1	NM_007294.3:c.2117C>T	p.Pro706Leu	Exon 11	P706L, P659L	VUS	2018-10-30	criteria provided, single submitter	1	17	41245431	628627	618651	rs759655692
BRCA1	NM_007294.3:c.2116C>T	p.Pro706Ser	Exon 11	P706S, P659S	VUS	2018-11-09	criteria provided, single submitter	1	17	41245432	656956	646012
BRCA1	NM_007294.3:c.2108C>T	p.Thr703Ile	Exon 11	T703I, T656I	VUS	2018-06-13	criteria provided, multiple submitters, no conflicts	2	17	41245440	441434	435156	rs1302055573
BRCA1	NM_007294.3:c.2102A>G	p.Lys701Arg	Exon 11	K701R, K654R	VUS	2018-03-23	criteria provided, multiple submitters, no conflicts	2	17	41245446	229967	236095	rs876658307
BRCA1	NM_007294.3:c.2099T>C	p.Leu700Pro	Exon 11	L700P, L653P	VUS	2018-07-09	criteria provided, single submitter	1	17	41245449	631155	618652	rs1567797015
BRCA1	NM_007294.3:c.2095G>C	p.Glu699Gln	Exon 11	E699Q, E652Q	VUS	2015-01-13	criteria provided, single submitter	1	17	41245453	229966	236097	rs876658306
BRCA1	NM_007294.3:c.2093C>T	p.Pro698Leu	Exon 11	P698L, P651L	VUS	2018-10-02	criteria provided, multiple submitters, no conflicts	2	17	41245455	482905	478734	rs1555590478
BRCA1	NM_007294.3:c.2090T>A	p.Phe697Tyr	Exon 11	F697Y, F650Y	VUS	2018-04-16	criteria provided, single submitter	1	17	41245458	633092	621586	rs730881476
BRCA1	NM_007294.3:c.2090T>C	p.Phe697Ser	Exon 11	F697S, F650S	VUS	2018-01-25	criteria provided, multiple submitters, no conflicts	2	17	41245458	182140	180866	rs730881476
BRCA1	NM_007294.3:c.2083G>T	p.Asp695Tyr	Exon 11	D695Y, D648Y	LB	2018-04-16	criteria provided, multiple submitters, no conflicts	2	17	41245465	54456	69123	rs28897681
BRCA1	NM_007294.3:c.2081G>A	p.Ser694Asn	Exon 11	S694N, S647N	VUS	2014-05-06	criteria provided, single submitter	1	17	41245467	96904	102807	rs431825388
BRCA1	NM_007294.3:c.2078A>G	p.Asp693Gly	Exon 11	D693G, D646G	VUS	2018-09-05	criteria provided, single submitter	1	17	41245470	630129	618653	rs756748588
BRCA1	NM_007294.3:c.2077G>A	p.Asp693Asn	Exon 11	D693N, D646N	B	2015-08-10	reviewed by expert panel	3	17	41245471	41808	50247	rs4986850
BRCA1	NM_007294.3:c.2076T>A	p.His692Gln	Exon 11	H692Q, H645Q	VUS	2017-10-26	criteria provided, single submitter	1	17	41245472	142622	152336	rs587782595
BRCA1	NM_007294.3:c.2074C>T	p.His692Tyr	Exon 11	H692Y, H645Y	VUS	2018-10-30	criteria provided, single submitter	1	17	41245474	433700	427558	rs545736576
BRCA1	NM_007294.3:c.2072G>C	p.Arg691Thr	Exon 11	R691T, R644T	VUS	2018-04-20	criteria provided, multiple submitters, no conflicts	2	17	41245476	438916	432913	rs1555590574
BRCA1	NM_007294.3:c.2068A>G	p.Lys690Glu	Exon 11	K690E, K643E	VUS	2013-12-18	criteria provided, single submitter	1	17	41245480	141034	150748	rs587781448
BRCA1	NM_007294.3:c.2065A>G	p.Ser689Gly	Exon 11	S689G, S642G	VUS	2016-05-12	criteria provided, multiple submitters, no conflicts	2	17	41245483	233092	236098	rs876660188
BRCA1	NM_007294.3:c.2060A>C	p.Gln687Pro	Exon 11	Q687P, Q640P	VUS	2018-11-25	criteria provided, multiple submitters, no conflicts	2	17	41245488	37443	45999	rs28897680
BRCA1	NM_007294.3:c.2058A>T	p.Glu686Asp	Exon 11	E686D, E639D	VUS	2018-06-20	criteria provided, single submitter	1	17	41245490	619622	611244	rs1262148583
BRCA1	NM_007294.3:c.2050C>A	p.Pro684Thr	Exon 11	P684T, P637T	VUS	2014-12-31	criteria provided, single submitter	1	17	41245498	187671	185034	rs397508934
BRCA1	NM_007294.3:c.2050C>T	p.Pro684Ser	Exon 11	P684S, P637S	VUS	2018-12-28	criteria provided, multiple submitters, no conflicts	2	17	41245498	54447	69114	rs397508934
BRCA1	NM_007294.3:c.2048A>G	p.Lys683Arg	Exon 11	K683R, K636R	VUS	2018-12-20	criteria provided, multiple submitters, no conflicts	2	17	41245500	409357	402039	rs1060502357
BRCA1	NM_007294.3:c.2042G>A	p.Ser681Asn	Exon 11	S681N, S634N	VUS	2018-10-25	criteria provided, multiple submitters, no conflicts	2	17	41245506	630466	618654	rs1452826319
BRCA1	NM_007294.3:c.2039A>G	p.Lys680Arg	Exon 11	K680R, K633R	VUS	2014-01-10	criteria provided, single submitter	1	17	41245509	182139	180867	rs730881475
BRCA1	NM_007294.3:c.2038A>G	p.Lys680Glu	Exon 11	K680E, K633E	VUS	2018-08-14	criteria provided, single submitter	1	17	41245510	629034	618655	rs1135401850
BRCA1	NM_007294.3:c.2033C>T	p.Ala678Val	Exon 11	A678V, A631V	VUS	2017-02-07	criteria provided, single submitter	1	17	41245515	462574	468208	rs1555590634
BRCA1	NM_007294.3:c.2029G>A	p.Gly677Arg	Exon 11	G630R, G677R	VUS	2018-11-19	criteria provided, single submitter	1	17	41245519	641832	646013
BRCA1	NM_007294.3:c.2023G>A	p.Ala675Thr	Exon 11	A628T, A675T	VUS	2018-12-27	criteria provided, single submitter	1	17	41245525	656387	646014
BRCA1	NM_007294.3:c.2021C>G	p.Pro674Arg	Exon 11	P674R, P627R	VUS	2018-02-13	criteria provided, multiple submitters, no conflicts	2	17	41245527	233643	236101	rs876660543
BRCA1	NM_007294.3:c.2017G>C	p.Glu673Gln	Exon 11	E626Q, E673Q	VUS	2018-07-03	criteria provided, single submitter	1	17	41245531	661099	646016
BRCA1	NM_007294.3:c.2014A>G	p.Lys672Glu	Exon 11	K672E, K625E	VUS	2014-09-15	criteria provided, single submitter	1	17	41245534	186344	185035	rs397508929
BRCA1	NM_007294.3:c.2008G>A	p.Glu670Lys	Exon 11	E670K, E623K	VUS	2018-04-05	criteria provided, multiple submitters, no conflicts	2	17	41245540	54433	69100	rs80357029
BRCA1	NM_007294.3:c.2002C>T	p.Leu668Phe	Exon 11	L668F, L621F	B	2015-08-10	reviewed by expert panel	3	17	41245546	37441	45997	rs80357250
BRCA1	NM_007294.3:c.1996C>G	p.Leu666Val	Exon 11	L666V, L619V	VUS	2018-06-10	criteria provided, multiple submitters, no conflicts	2	17	41245552	482892	478740	rs1555590709
BRCA1	NM_007294.3:c.1984C>T	p.His662Tyr	Exon 11	H662Y, H615Y	VUS	2017-01-30	criteria provided, single submitter	1	17	41245564	54426	69093	rs397508927
BRCA1	NM_007294.3:c.1981A>G	p.Arg661Gly	Exon 11	R661G, R614G	VUS	2017-03-02	criteria provided, single submitter	1	17	41245567	462573	467735	rs1555590724
BRCA1	NM_007294.3:c.1979T>C	p.Val660Ala	Exon 11	V660A, V613A	VUS	2018-03-15	criteria provided, single submitter	1	17	41245569	573388	574484	rs1567797385
BRCA1	NM_007294.3:c.1978G>A	p.Val660Ile	Exon 11	V660I, V613I	VUS	2018-08-07	criteria provided, multiple submitters, no conflicts	2	17	41245570	234157	236102	rs876660889
BRCA1	NM_007294.3:c.1975C>G	p.Pro659Ala	Exon 11	P659A, P612A	VUS	2018-07-10	criteria provided, multiple submitters, no conflicts	2	17	41245573	156185	165984	rs587776481
BRCA1	NM_007294.3:c.1969C>A	p.Gln657Lys	Exon 11	Q657K, Q610K	VUS	2018-01-02	criteria provided, single submitter	1	17	41245579	531381	531592	rs397508926
BRCA1	NM_007294.3:c.1967A>G	p.Asn656Ser	Exon 11	N656S, N609S	VUS	2018-09-11	criteria provided, single submitter	1	17	41245581	54422	69089	rs397508925
BRCA1	NM_007294.3:c.1966A>G	p.Asn656Asp	Exon 11	N656D, N609D	LB	2016-09-07	criteria provided, single submitter	1	17	41245582	187080	185036	rs786203455
BRCA1	NM_007294.3:c.1963_1964delinsAT	p.Tyr655Ile	Exon 11	Y655I	VUS	2017-12-06	criteria provided, single submitter	1	17	41245584 - 41245585	633094	621587	rs1567797539
BRCA1	NM_007294.3:c.1960A>C	p.Lys654Gln	Exon 11	K654Q, K607Q	VUS	2018-06-08	criteria provided, single submitter	1	17	41245588	572395	571474
BRCA1	NM_007294.3:c.1954A>G	p.Lys652Glu	Exon 11	K652E, K605E	VUS	2018-10-26	criteria provided, single submitter	1	17	41245594	628623	618656	rs1567797589
BRCA1	NM_007294.3:c.1951A>G	p.Lys651Glu	Exon 11	K604E, K651E	VUS	2018-08-17	criteria provided, single submitter	1	17	41245597	641842	646017
BRCA1	NM_007294.3:c.1951A>C	p.Lys651Gln	Exon 11	K651Q, K604Q	VUS	2018-07-05	criteria provided, single submitter	1	17	41245597	491038	485369	rs1555590804
BRCA1	NM_007294.3:c.1949T>G	p.Ile650Arg	Exon 11	I650R, I603R	VUS	2016-06-08	criteria provided, single submitter	1	17	41245599	479216	478785	rs1555590816
BRCA1	NM_007294.3:c.1949T>C	p.Ile650Thr	Exon 11	I650T, I603T	VUS	2017-05-15	criteria provided, single submitter	1	17	41245599	462572	468214	rs1555590816
BRCA1	NM_007294.3:c.1945G>C	p.Glu649Gln	Exon 11	E649Q, E602Q	VUS	2018-07-05	criteria provided, multiple submitters, no conflicts	2	17	41245603	54407	69074	rs80356907
BRCA1	NM_007294.3:c.1934C>G	p.Ser645Cys	Exon 11	S645C, S598C	VUS	2017-12-09	criteria provided, single submitter	1	17	41245614	531244	531294	rs80357129
BRCA1	NM_007294.3:c.1934C>A	p.Ser645Tyr	Exon 11	S645Y, S598Y	VUS	2018-09-21	criteria provided, multiple submitters, no conflicts	2	17	41245614	54404	69071	rs80357129
BRCA1	NM_007294.3:c.1933T>C	p.Ser645Pro	Exon 11	S598P, S645P	VUS	2018-10-22	criteria provided, single submitter	1	17	41245615	654416	646018
BRCA1	NM_007294.3:c.1931G>C	p.Cys644Ser	Exon 11	C644S, C597S	VUS	2018-10-30	criteria provided, single submitter	1	17	41245617	630428	618657	rs876658606
BRCA1	NM_007294.3:c.1931G>T	p.Cys644Phe	Exon 11	C644F, C597F	VUS	2015-02-23	criteria provided, single submitter	1	17	41245617	230514	236104	rs876658606
BRCA1	NM_007294.3:c.1930T>A	p.Cys644Ser	Exon 11	C644S, C597S	VUS	2018-09-16	criteria provided, multiple submitters, no conflicts	2	17	41245618	409347	402042	rs753521391
BRCA1	NM_007294.3:c.1929T>G	p.Ser643Arg	Exon 11	S643R, S596R	VUS	2016-05-07	criteria provided, single submitter	1	17	41245619	409362	402103	rs1060502361
BRCA1	NM_007294.3:c.1928G>T	p.Ser643Ile	Exon 11	S643I, S596I	VUS	2018-11-21	criteria provided, multiple submitters, no conflicts	2	17	41245620	233327	236105	rs876660335
BRCA1	NM_007294.3:c.1927A>G	p.Ser643Gly	Exon 11	S643G, S596G	VUS	2018-07-05	criteria provided, multiple submitters, no conflicts	2	17	41245621	54402	69069	rs80357105
BRCA1	NM_007294.3:c.1925A>G	p.Asp642Gly	Exon 11	D642G, D595G	VUS	2018-11-02	criteria provided, multiple submitters, no conflicts	2	17	41245623	188072	186259	rs786204049
BRCA1	NM_007294.3:c.1924G>A	p.Asp642Asn	Exon 11	D642N, D595N	VUS	2018-08-17	criteria provided, single submitter	1	17	41245624	631379	618658	rs80357344
BRCA1	NM_007294.3:c.1924G>T	p.Asp642Tyr	Exon 11	D642Y, D595Y	VUS	2017-07-28	criteria provided, single submitter	1	17	41245624	448991	445778	rs80357344
BRCA1	NM_007294.3:c.1924G>C	p.Asp642His	Exon 11	D642H, D595H	B	2015-08-10	reviewed by expert panel	3	17	41245624	54401	69068	rs80357344
BRCA1	NM_007294.3:c.1922T>C	p.Ile641Thr	Exon 11	I641T, I594T	VUS	2019-01-02	criteria provided, multiple submitters, no conflicts	2	17	41245626	182138	180868	rs730881474
BRCA1	NM_007294.3:c.1920A>T	p.Gln640His	Exon 11	Q640H, Q593H	VUS	2018-08-08	criteria provided, multiple submitters, no conflicts	2	17	41245628	142950	152664	rs587782843
BRCA1	NM_007294.3:c.1919A>C	p.Gln640Pro	Exon 11	Q640P, Q593P	VUS	2015-01-05	criteria provided, single submitter	1	17	41245629	187742	185040	rs786203965
BRCA1	NM_007294.3:c.1913A>C	p.Glu638Ala	Exon 11	E638A, E591A	VUS	2014-05-16	criteria provided, single submitter	1	17	41245635	185123	185042	rs786201944
BRCA1	NM_007294.3:c.1912G>A	p.Glu638Lys	Exon 11	E638K, E591K	LB	2016-04-18	criteria provided, single submitter	1	17	41245636	37433	45989	rs80357005
BRCA1	NM_007294.3:c.1910C>T	p.Thr637Ile	Exon 11	T637I, T590I	VUS	2017-06-28	criteria provided, single submitter	1	17	41245638	479207	479434	rs1555590925
BRCA1	NM_007294.3:c.1907G>C	p.Cys636Ser	Exon 11	C636S, C589S	VUS	2018-05-11	criteria provided, single submitter	1	17	41245641	579537	571190
BRCA1	NM_007294.3:c.1903A>G	p.Asn635Asp	Exon 11	N635D, N588D	VUS	2018-10-08	criteria provided, single submitter	1	17	41245645	627654	618660	rs1567797783
BRCA1	NM_007294.3:c.1901C>T	p.Pro634Leu	Exon 11	P634L, P587L	VUS	2014-01-07	criteria provided, single submitter	1	17	41245647	182137	180869	rs80357121
BRCA1	NM_007294.3:c.1898C>T	p.Pro633Leu	Exon 11	P633L, P586L	VUS	2018-10-25	criteria provided, multiple submitters, no conflicts	2	17	41245650	91568	97045	rs398122647
BRCA1	NM_007294.3:c.1897C>T	p.Pro633Ser	Exon 11	P633S, P586S	VUS	2018-06-18	criteria provided, multiple submitters, no conflicts	2	17	41245651	54387	69054	rs80356902
BRCA1	NM_007294.3:c.1895G>A	p.Ser632Asn	Exon 11	S632N, S585N	VUS	2018-12-27	criteria provided, multiple submitters, no conflicts	2	17	41245653	54385	69052	rs80356983
BRCA1	NM_007294.3:c.1892T>C	p.Leu631Pro	Exon 11	L631P, L584P	VUS	2018-03-28	criteria provided, single submitter	1	17	41245656	571655	569162	rs1386991114
BRCA1	NM_007294.3:c.1891C>A	p.Leu631Ile	Exon 11	L631I, L584I	VUS	2015-04-21	criteria provided, single submitter	1	17	41245657	231463	236106	rs876659175
BRCA1	NM_007294.3:c.1886G>T	p.Arg629Ile	Exon 11	R629I, R582I	VUS	2018-07-04	criteria provided, multiple submitters, no conflicts	2	17	41245662	233033	236107	rs876660144
BRCA1	NM_007294.3:c.1884T>G	p.Ser628Arg	Exon 11	S628R, S581R	VUS	2018-10-05	criteria provided, multiple submitters, no conflicts	2	17	41245664	54380	69047	rs80357495
BRCA1	NM_007294.3:c.1882A>G	p.Ser628Gly	Exon 11	S628G, S581G	VUS	2018-02-16	criteria provided, multiple submitters, no conflicts	2	17	41245666	482920	478744	rs1555591000
BRCA1	NM_007294.3:c.1880T>A	p.Val627Asp	Exon 11	V627D, V580D	VUS	2018-09-10	criteria provided, single submitter	1	17	41245668	633097	621588	rs770002293
BRCA1	NM_007294.3:c.1868T>C	p.Leu623Pro	Exon 11	L623P, L576P	VUS	2018-07-06	criteria provided, multiple submitters, no conflicts	2	17	41245680	54373	69040	rs397508915
BRCA1	NM_007294.3:c.1865C>G	p.Ala622Gly	Exon 11	A575G, A622G	VUS	2018-12-28	criteria provided, single submitter	1	17	41245683	661225	646020
BRCA1	NM_007294.3:c.1865C>T	p.Ala622Val	Exon 11	A622V, A575V	B	2015-08-10	reviewed by expert panel	3	17	41245683	54371	69038	rs56039126
BRCA1	NM_007294.3:c.1864G>A	p.Ala622Thr	Exon 11	A622T, A575T	VUS	2018-01-17	criteria provided, single submitter	1	17	41245684	619786	611245	rs1567797954
BRCA1	NM_007294.3:c.1859T>A	p.Ile620Asn	Exon 11	I620N, I573N	VUS	2017-01-18	criteria provided, single submitter	1	17	41245689	482931	478790	rs1555591085
BRCA1	NM_007294.3:c.1856A>G	p.His619Arg	Exon 11	H619R, H572R	VUS	2016-10-28	criteria provided, single submitter	1	17	41245692	409369	402047	rs771890863
BRCA1	NM_007294.3:c.1853G>C	p.Arg618Thr	Exon 11	R618T, R571T	VUS	2018-06-05	criteria provided, single submitter	1	17	41245695	628544	618661	rs876659527
BRCA1	NM_007294.3:c.1853G>A	p.Arg618Lys	Exon 11	R618K, R571K	VUS	2018-08-01	criteria provided, multiple submitters, no conflicts	2	17	41245695	232057	236109	rs876659527
BRCA1	NM_007294.3:c.1842G>T	p.Lys614Asn	Exon 11	K614N, K567N	VUS	2018-07-20	criteria provided, multiple submitters, no conflicts	2	17	41245706	252401	246822	rs760109939
BRCA1	NM_007294.3:c.1838G>A	p.Arg613Lys	Exon 11	R613K, R566K	VUS	2018-10-31	criteria provided, multiple submitters, no conflicts	2	17	41245710	187705	185048	rs786203937
BRCA1	NM_007294.3:c.1837A>G	p.Arg613Gly	Exon 11	R613G, R566G	VUS	2018-05-21	criteria provided, multiple submitters, no conflicts	2	17	41245711	216655	213326	rs863224753
BRCA1	NM_007294.3:c.1834A>G	p.Arg612Gly	Exon 11	R612G, R565G	VUS	2018-10-02	criteria provided, multiple submitters, no conflicts	2	17	41245714	54367	69034	rs80357245
BRCA1	NM_007294.3:c.1829G>C	p.Arg610Thr	Exon 11	R610T, R563T	VUS	2015-04-01	criteria provided, single submitter	1	17	41245719	418825	410005	rs876660322
BRCA1	NM_007294.3:c.1829G>A	p.Arg610Lys	Exon 11	R610K, R563K	VUS	2018-08-28	criteria provided, multiple submitters, no conflicts	2	17	41245719	233305	236111	rs876660322
BRCA1	NM_007294.3:c.1819A>G	p.Lys607Glu	Exon 11	K607E, K560E	VUS	2018-08-29	criteria provided, multiple submitters, no conflicts	2	17	41245729	224430	226205	rs80357220
BRCA1	NM_007294.3:c.1814C>A	p.Ala605Glu	Exon 11	A605E, A558E	VUS	2017-03-17	criteria provided, single submitter	1	17	41245734	462568	466890	rs1555591195
BRCA1	NM_007294.3:c.1813G>C	p.Ala605Pro	Exon 11	A605P, A558P	VUS	2018-06-15	criteria provided, single submitter	1	17	41245735	619785	611246	rs587781613
BRCA1	NM_007294.3:c.1813G>T	p.Ala605Ser	Exon 11	A605S, A558S	VUS	2013-09-11	criteria provided, single submitter	1	17	41245735	141262	150976	rs587781613
BRCA1	NM_007294.3:c.1807T>G	p.Ser603Ala	Exon 11	S603A, S556A	VUS	2017-06-06	criteria provided, single submitter	1	17	41245741	462567	468218	rs1555591208
BRCA1	NM_007294.3:c.1805A>G	p.Asn602Ser	Exon 11	N602S, N555S	VUS	2018-05-31	criteria provided, single submitter	1	17	41245743	628485	618662	rs1567798189
BRCA1	NM_007294.3:c.1799T>C	p.Ile600Thr	Exon 11	I600T, I553T	VUS	2018-02-18	criteria provided, multiple submitters, no conflicts	2	17	41245749	479261	478750	rs398122643
BRCA1	NM_007294.3:c.1796A>G	p.Asn599Ser	Exon 11	N599S, N552S	VUS	2018-09-15	criteria provided, single submitter	1	17	41245752	652519	646022
BRCA1	NM_007294.3:c.1792T>G	p.Leu598Val	Exon 11	L598V, L551V	VUS	2018-04-09	criteria provided, single submitter	1	17	41245756	575985	569164
BRCA1	NM_007294.3:c.1789G>A	p.Glu597Lys	Exon 11	E597K, E550K	B	2015-08-10	reviewed by expert panel	3	17	41245759	41806	50245	rs55650082
BRCA1	NM_007294.3:c.1786C>T	p.Leu596Phe	Exon 11	L596F, L549F	VUS	2018-05-09	criteria provided, multiple submitters, no conflicts	2	17	41245762	182136	180872	rs80357371
BRCA1	NM_007294.3:c.1784A>G	p.Glu595Gly	Exon 11	E595G, E548G	VUS	2015-08-21	criteria provided, single submitter	1	17	41245764	233515	236113	rs876660455
BRCA1	NM_007294.3:c.1774A>C	p.Ser592Arg	Exon 11	S592R, S545R	VUS	2018-10-22	criteria provided, single submitter	1	17	41245774	654417	646023
BRCA1	NM_007294.3:c.1773A>G	p.Ile591Met	Exon 11	I591M, I544M	VUS	2018-05-09	criteria provided, single submitter	1	17	41245775	574474	571194	rs1555591259
BRCA1	NM_007294.3:c.1771A>G	p.Ile591Val	Exon 11	I591V, I544V	VUS	2018-12-24	criteria provided, multiple submitters, no conflicts	2	17	41245777	421781	410006	rs1064795358
BRCA1	NM_007294.3:c.1769G>A	p.Ser590Asn	Exon 11	S590N, S543N	VUS	2016-07-30	criteria provided, single submitter	1	17	41245779	409345	402532	rs1060502349
BRCA1	NM_007294.3:c.1766G>A	p.Ser589Asn	Exon 11	S589N, S542N	VUS	2017-12-18	criteria provided, single submitter	1	17	41245782	619784	611247	rs1567798335
BRCA1	NM_007294.3:c.1763_1764delinsTT	p.Ser588Ile	Exon 11	S588I	VUS	2018-08-16	criteria provided, multiple submitters, no conflicts	2	17	41245784 - 41245785	438915	260360	rs1555591274
BRCA1	NM_007294.3:c.1762A>G	p.Ser588Gly	Exon 11	S588G, S541G	VUS	2018-10-03	criteria provided, multiple submitters, no conflicts	2	17	41245786	531235	531357	rs1169162396
BRCA1	NM_007294.3:c.1760T>C	p.Ile587Thr	Exon 11	I540T, I587T	VUS	2018-07-10	criteria provided, single submitter	1	17	41245788	648181	646024
BRCA1	NM_007294.3:c.1759A>G	p.Ile587Val	Exon 11	I540V, I587V	VUS	2018-07-02	criteria provided, single submitter	1	17	41245789	662219	646025
BRCA1	NM_007294.3:c.1757C>G	p.Pro586Arg	Exon 11	P586R, P539R	VUS	2016-11-25	criteria provided, multiple submitters, no conflicts	2	17	41245791	421644	410007	rs1064795270
BRCA1	NM_007294.3:c.1745C>A	p.Thr582Lys	Exon 11	T582K, T535K	VUS	2018-05-31	criteria provided, single submitter	1	17	41245803	628457	618664	rs786202386
BRCA1	NM_007294.3:c.1745C>T	p.Thr582Met	Exon 11	T582M, T535M	VUS	2018-10-31	criteria provided, multiple submitters, no conflicts	2	17	41245803	185698	185052	rs786202386
BRCA1	NM_007294.3:c.1733C>T	p.Ser578Phe	Exon 11	S578F, S531F	VUS	2016-05-31	criteria provided, single submitter	1	17	41245815	479214	479435	rs80356939
BRCA1	NM_007294.3:c.1733C>A	p.Ser578Tyr	Exon 11	S578Y, S531Y	VUS	2018-10-13	criteria provided, multiple submitters, no conflicts	2	17	41245815	54338	69005	rs80356939
BRCA1	NM_007294.3:c.1724A>G	p.Glu575Gly	Exon 11	E575G, E528G	VUS	2018-12-26	criteria provided, multiple submitters, no conflicts	2	17	41245824	186110	185055	rs111539978
BRCA1	NM_007294.3:c.1723G>A	p.Glu575Lys	Exon 11	E575K, E528K	VUS	2018-11-09	criteria provided, multiple submitters, no conflicts	2	17	41245825	54334	69001	rs397508902
BRCA1	NM_007294.3:c.1721T>C	p.Leu574Pro	Exon 11	L574P, L527P	VUS	2016-11-16	criteria provided, multiple submitters, no conflicts	2	17	41245827	409328	402534	rs1060502341
BRCA1	NM_007294.3:c.1718C>T	p.Ser573Leu	Exon 11	S573L, S526L	VUS	2018-07-10	criteria provided, multiple submitters, no conflicts	2	17	41245830	233482	236117	rs876660434
BRCA1	NM_007294.3:c.1717T>C	p.Ser573Pro	Exon 11	S573P, S526P	VUS	2017-07-27	criteria provided, multiple submitters, no conflicts	2	17	41245831	233500	236118	rs876660448
BRCA1	NM_007294.3:c.1714G>A	p.Glu572Lys	Exon 11	E572K, E525K	VUS	2016-09-12	criteria provided, single submitter	1	17	41245834	481462	478791	rs730881473
BRCA1	NM_007294.3:c.1714G>C	p.Glu572Gln	Exon 11	E572Q, E525Q	VUS	2015-06-22	criteria provided, single submitter	1	17	41245834	232791	236119	rs730881473
BRCA1	NM_007294.3:c.1712T>A	p.Ile571Lys	Exon 11	I571K, I524K	VUS	2016-12-02	criteria provided, single submitter	1	17	41245836	481467	478667	rs80357159
BRCA1	NM_007294.3:c.1711A>G	p.Ile571Val	Exon 11	I571V, I524V	VUS	2017-08-11	criteria provided, single submitter	1	17	41245837	462566	466892	rs1310719199
BRCA1	NM_007294.3:c.1709C>A	p.Pro570Gln	Exon 11	P570Q, P523Q	VUS	2018-12-22	criteria provided, multiple submitters, no conflicts	2	17	41245839	245965	245047	rs879254020
BRCA1	NM_007294.3:c.1706A>T	p.Asn569Ile	Exon 11	N569I, N522I	VUS	2016-04-01	criteria provided, single submitter	1	17	41245842	409304	402540	rs1060502329
BRCA1	NM_007294.3:c.1705A>G	p.Asn569Asp	Exon 11	N569D, N522D	VUS	2018-10-29	criteria provided, multiple submitters, no conflicts	2	17	41245843	140844	150558	rs587781315
BRCA1	NM_007294.3:c.1703C>G	p.Pro568Arg	Exon 11	P568R, P521R	VUS	2018-09-06	criteria provided, multiple submitters, no conflicts	2	17	41245845	54328	68995	rs80356910
BRCA1	NM_007294.3:c.1702C>T	p.Pro568Ser	Exon 11	P568S, P521S	VUS	2018-01-04	criteria provided, multiple submitters, no conflicts	2	17	41245846	185060	185057	rs755122577
BRCA1	NM_007294.3:c.1701T>G	p.Asn567Lys	Exon 11	N567K, N520K	VUS	2018-05-15	criteria provided, single submitter	1	17	41245847	531411	531296	rs1555591359
BRCA1	NM_007294.3:c.1696A>G	p.Lys566Glu	Exon 11	K519E, K566E	VUS	2018-09-03	criteria provided, single submitter	1	17	41245852	639551	646026
BRCA1	NM_007294.3:c.1690A>T	p.Asn564Tyr	Exon 11	N564Y, N517Y	VUS	2017-06-23	criteria provided, single submitter	1	17	41245858	37427	45983	rs397507191
BRCA1	NM_007294.3:c.1686T>G	p.Ile562Met	Exon 11	I562M, I515M	VUS	2016-03-09	criteria provided, single submitter	1	17	41245862	441443	435157	rs1268133978
BRCA1	NM_007294.3:c.1685T>C	p.Ile562Thr	Exon 11	I562T, I515T	VUS	2018-01-02	criteria provided, single submitter	1	17	41245863	531291	531078	rs1555591375
BRCA1	NM_007294.3:c.1684A>G	p.Ile562Val	Exon 11	I562V, I515V	VUS	2018-10-30	criteria provided, multiple submitters, no conflicts	2	17	41245864	580866	574485	rs1567798727
BRCA1	NM_007294.3:c.1679A>T	p.Asp560Val	Exon 11	D560V, D513V	VUS	2018-10-30	criteria provided, single submitter	1	17	41245869	628573	618666	rs1567798739
BRCA1	NM_007294.3:c.1676G>A	p.Gly559Asp	Exon 11	G559D, G512D	VUS	2018-10-30	criteria provided, single submitter	1	17	41245872	630049	618667	rs80356980
BRCA1	NM_007294.3:c.1675G>A	p.Gly559Ser	Exon 11	G559S, G512S	VUS	2018-08-02	criteria provided, multiple submitters, no conflicts	2	17	41245873	462565	467736	rs1555591384
BRCA1	NM_007294.3:c.1670C>T	p.Thr557Ile	Exon 11	T557I, T510I	VUS	2018-06-21	criteria provided, single submitter	1	17	41245878	631083	618668	rs1567798771
BRCA1	NM_007294.3:c.1666A>G	p.Lys556Glu	Exon 11	K556E, K509E	VUS	2018-03-02	criteria provided, single submitter	1	17	41245882	578705	571477
BRCA1	NM_007294.3:c.1662G>C	p.Glu554Asp	Exon 11	E554D, E507D	VUS	2018-04-24	criteria provided, multiple submitters, no conflicts	2	17	41245886	231215	236122	rs876659028
BRCA1	NM_007294.3:c.1658A>C	p.His553Pro	Exon 11	H553P, H506P	VUS	2014-06-17	criteria provided, single submitter	1	17	41245890	185399	185058	rs748431827
BRCA1	NM_007294.3:c.1655G>A	p.Gly552Asp	Exon 11	G552D, G505D	VUS	2018-07-31	criteria provided, single submitter	1	17	41245893	631260	618669	rs397508893
BRCA1	NM_007294.3:c.1654G>A	p.Gly552Ser	Exon 11	G552S, G505S	VUS	2018-06-05	criteria provided, multiple submitters, no conflicts	2	17	41245894	232405	236123	rs758598971
BRCA1	NM_007294.3:c.1651A>G	p.Ser551Gly	Exon 11	S551G, S504G	VUS	2014-03-27	criteria provided, single submitter	1	17	41245897	182134	180874	rs730881472
BRCA1	NM_007294.3:c.1649A>G	p.Asn550Ser	Exon 11	N550S, N503S	VUS	2017-08-08	criteria provided, multiple submitters, no conflicts	2	17	41245899	421571	410008	rs1064795217
BRCA1	NM_007300.4:c.1648A>C	p.Asn550His	Exon 11	N550H, N503H	B	2015-08-10	reviewed by expert panel	3	17	41245900	37423	45979	rs56012641
BRCA1	NM_007294.3:c.1639A>T	p.Asn547Tyr	Exon 11	N547Y, N500Y	VUS	2018-09-25	criteria provided, single submitter	1	17	41245909	628085	618670	rs1060502351
BRCA1	NM_007294.3:c.1639A>C	p.Asn547His	Exon 11	N547H, N500H	VUS	2018-04-06	criteria provided, multiple submitters, no conflicts	2	17	41245909	409349	402701	rs1060502351
BRCA1	NM_007294.3:c.1638G>A	p.Met546Ile	Exon 11	M546I, M499I	VUS	2016-04-29	criteria provided, single submitter	1	17	41245910	409327	402708	rs1060502340
BRCA1	NM_007294.3:c.1636A>G	p.Met546Val	Exon 11	M546V, M499V	VUS	2013-08-16	criteria provided, single submitter	1	17	41245912	142331	152045	rs587782390
BRCA1	NM_007294.3:c.1631A>T	p.Gln544Leu	Exon 11	Q544L, Q497L	VUS	2018-07-11	criteria provided, single submitter	1	17	41245917	631174	618671	rs397508892
BRCA1	NM_007294.3:c.1624A>G	p.Asn542Asp	Exon 11	N542D, N495D	VUS	2017-11-13	criteria provided, single submitter	1	17	41245924	531325	531084	rs1555591461
BRCA1	NM_007294.3:c.1620G>C	p.Glu540Asp	Exon 11	E540D, E493D	VUS	2018-01-02	criteria provided, single submitter	1	17	41245928	531310	531299	rs1555591465
BRCA1	NM_007294.3:c.1618G>A	p.Glu540Lys	Exon 11	E540K, E493K	VUS	2018-09-27	criteria provided, multiple submitters, no conflicts	2	17	41245930	182133	180875	rs730881471
BRCA1	NM_007294.3:c.1616C>A	p.Thr539Lys	Exon 11	T539K, T492K	VUS	2018-06-13	criteria provided, multiple submitters, no conflicts	2	17	41245932	182132	180876	rs80357374
BRCA1	NM_007294.3:c.1607C>A	p.Thr536Asn	Exon 11	T536N, T489N	VUS	2017-08-01	criteria provided, single submitter	1	17	41245941	482957	478670	rs398122638
BRCA1	NM_007294.3:c.1607C>G	p.Thr536Ser	Exon 11	T536S, T489S	VUS	2015-07-29	criteria provided, single submitter	1	17	41245941	91557	97034	rs398122638
BRCA1	NM_007294.3:c.1604G>C	p.Gly535Ala	Exon 11	G535A, G488A	VUS	2015-05-12	criteria provided, single submitter	1	17	41245944	419039	410009	rs1064793602
BRCA1	NM_007294.3:c.1603G>A	p.Gly535Arg	Exon 11	G535R, G488R	VUS	2017-09-11	criteria provided, multiple submitters, no conflicts	2	17	41245945	438913	432915	rs1555591488
BRCA1	NM_007294.3:c.1589A>G	p.Glu530Gly	Exon 11	E530G, E483G	VUS	2018-10-30	criteria provided, multiple submitters, no conflicts	2	17	41245959	496349	487894	rs1555591512
BRCA1	NM_007294.3:c.1580A>G	p.Lys527Arg	Exon 11	K527R, K480R	VUS	2018-08-15	criteria provided, multiple submitters, no conflicts	2	17	41245968	418567	410010	rs774959350
BRCA1	NM_007294.3:c.1574T>C	p.Val525Ala	Exon 11	V525A, V478A	VUS	2015-12-18	criteria provided, single submitter	1	17	41245974	245690	245048	rs879253902
BRCA1	NM_007294.3:c.1571C>T	p.Ala524Val	Exon 11	A524V, A477V	VUS	2018-11-03	criteria provided, multiple submitters, no conflicts	2	17	41245977	54297	68964	rs80357333
BRCA1	NM_007294.3:c.1568T>G	p.Leu523Trp	Exon 11	L523W, L476W	VUS	2018-09-24	criteria provided, multiple submitters, no conflicts	2	17	41245980	54295	68962	rs397508885
BRCA1	NM_007294.3:c.1558A>C	p.Lys520Gln	Exon 11	K520Q, K473Q	VUS	2017-08-14	criteria provided, single submitter	1	17	41245990	462563	468220	rs1555591572
BRCA1	NM_007294.3:c.1555A>C	p.Lys519Gln	Exon 11	K519Q, K472Q	VUS	2018-10-31	criteria provided, multiple submitters, no conflicts	2	17	41245993	54290	68957	rs397508882
BRCA1	NM_007294.3:c.1553T>C	p.Ile518Thr	Exon 11	I518T, I471T	VUS	2018-02-25	criteria provided, single submitter	1	17	41245995	582489	574486	rs1567799193
BRCA1	NM_007294.3:c.1543G>A	p.Glu515Lys	Exon 11	E515K, E468K	VUS	2018-06-22	criteria provided, single submitter	1	17	41246005	631084	618672	rs886037990
BRCA1	NM_007294.3:c.1541C>G	p.Pro514Arg	Exon 11	P514R, P467R	VUS	2018-09-06	criteria provided, single submitter	1	17	41246007	630130	618673	rs56100707
BRCA1	NM_007294.3:c.1541C>T	p.Pro514Leu	Exon 11	P514L, P467L	VUS	2018-05-17	criteria provided, single submitter	1	17	41246007	619620	611249	rs56100707
BRCA1	NM_007294.3:c.1540C>A	p.Pro514Thr	Exon 11	P514T, P467T	VUS	2018-09-30	criteria provided, multiple submitters, no conflicts	2	17	41246008	482935	478808	rs1555591584
BRCA1	NM_007294.3:c.1538A>G	p.His513Arg	Exon 11	H513R, H466R	VUS	2017-12-04	criteria provided, single submitter	1	17	41246010	531377	531306	rs1356078500
BRCA1	NM_007294.3:c.1534C>G	p.Leu512Val	Exon 11	L512V, L465V	VUS	2018-10-11	criteria provided, multiple submitters, no conflicts	2	17	41246014	141741	151455	rs41286294
BRCA1	NM_007294.3:c.1531G>A	p.Gly511Ser	Exon 11	G511S, G464S	VUS	2018-06-20	criteria provided, single submitter	1	17	41246017	581890	569168	rs1567799248
BRCA1	NM_007294.3:c.1522C>G	p.Pro508Ala	Exon 11	P508A, P461A	LB	2016-07-18	criteria provided, single submitter	1	17	41246026	482916	478810	rs1555591622
BRCA1	NM_007294.3:c.1514A>T	p.Lys505Ile	Exon 11	K505I, K458I	VUS	2018-12-26	criteria provided, single submitter	1	17	41246034	252866	247267	rs879254266
BRCA1	NM_007294.3:c.1514A>G	p.Lys505Arg	Exon 11	K505R, K458R	VUS	2016-02-26	criteria provided, single submitter	1	17	41246034	246451	245049	rs879254266
BRCA1	NM_007294.3:c.1511G>A	p.Arg504His	Exon 11	R504H, R457H	B	2015-08-10	reviewed by expert panel	3	17	41246037	54278	68945	rs56272539
BRCA1	NM_007294.3:c.1510C>T	p.Arg504Cys	Exon 11	R504C, R457C	VUS	2018-12-18	criteria provided, multiple submitters, no conflicts	2	17	41246038	54277	68944	rs80357445
BRCA1	NM_007294.3:c.1502A>C	p.Lys501Thr	Exon 11	K501T, K454T	VUS	2017-04-27	criteria provided, single submitter	1	17	41246046	438911	432917	rs113656989
BRCA1	NM_007294.3:c.1501A>G	p.Lys501Glu	Exon 11	K501E, K454E	VUS	2016-12-27	criteria provided, single submitter	1	17	41246047	419456	410012	rs1064793883
BRCA1	NM_007294.3:c.1499A>G	p.Asn500Ser	Exon 11	N500S, N453S	VUS	2018-07-15	criteria provided, single submitter	1	17	41246049	489708	482999	rs1555591677
BRCA1	NM_007294.3:c.1498A>G	p.Asn500Asp	Exon 11	N500D, N453D	VUS	2016-09-07	criteria provided, single submitter	1	17	41246050	496348	487730	rs1555591681
BRCA1	NM_007294.3:c.1496C>T	p.Thr499Ile	Exon 11	T499I, T452I	VUS	2018-12-04	criteria provided, multiple submitters, no conflicts	2	17	41246052	229940	236127	rs876658285
BRCA1	NM_007294.3:c.1490C>T	p.Pro497Leu	Exon 11	P497L, P450L	VUS	2016-07-15	criteria provided, single submitter	1	17	41246058	479224	478814	rs1555591693
BRCA1	NM_007294.3:c.1489C>A	p.Pro497Thr	Exon 11	P497T, P450T	VUS	2018-07-05	criteria provided, single submitter	1	17	41246059	489707	482975	rs1555591695
BRCA1	NM_007294.3:c.1487G>T	p.Arg496Leu	Exon 11	R496L, R449L	LB	2016-08-25	criteria provided, single submitter	1	17	41246061	480977	478753	rs28897677
BRCA1	NM_007294.3:c.1486C>T	p.Arg496Cys	Exon 11	R496C, R449C	B	2015-08-10	reviewed by expert panel	3	17	41246062	37416	45972	rs28897676
BRCA1	NM_007294.3:c.1484A>C	p.Glu495Ala	Exon 11	E495A, E448A	VUS	2018-11-05	criteria provided, single submitter	1	17	41246064	575821	571198	rs1567799498
BRCA1	NM_007294.3:c.1478T>C	p.Ile493Thr	Exon 11	I493T, I446T	VUS	2018-08-07	criteria provided, multiple submitters, no conflicts	2	17	41246070	462560	466904	rs1555591707
BRCA1	NM_007294.3:c.1474A>G	p.Ile492Val	Exon 11	I445V, I492V	VUS	2018-11-07	criteria provided, single submitter	1	17	41246074	660456	646028
BRCA1	NM_007294.3:c.1472A>C	p.Gln491Pro	Exon 11	Q491P, Q444P	VUS	2015-01-08	criteria provided, single submitter	1	17	41246076	229818	236128	rs80357376
BRCA1	NM_007294.3:c.1471C>G	p.Gln491Glu	Exon 11	Q491E, Q444E	VUS	2016-02-02	criteria provided, single submitter	1	17	41246077	481431	478675	rs62625303
BRCA1	NM_007294.3:c.1469C>T	p.Pro490Leu	Exon 11	P490L, P443L	VUS	2015-01-08	criteria provided, single submitter	1	17	41246079	229946	236129	rs876658291
BRCA1	NM_007294.3:c.1460T>G	p.Val487Gly	Exon 11	V487G, V440G	VUS	2018-10-17	criteria provided, multiple submitters, no conflicts	2	17	41246088	482955	478818	rs748812609
BRCA1	NM_007300.4:c.1456T>C	p.Phe486Leu	Exon 11	F486L, F439L	B	2015-08-10	reviewed by expert panel	3	17	41246092	54258	68925	rs55906931
BRCA1	NM_007294.3:c.1450G>A	p.Gly484Arg	Exon 11	G484R, G437R	VUS	2018-02-19	criteria provided, single submitter	1	17	41246098	568267	574487
BRCA1	NM_007294.3:c.1448T>C	p.Ile483Thr	Exon 11	I483T, I436T	VUS	2018-10-30	criteria provided, multiple submitters, no conflicts	2	17	41246100	54255	68922	rs80357489
BRCA1	NM_007294.3:c.1435G>A	p.Glu479Lys	Exon 11	E479K, E432K	VUS	2015-09-04	criteria provided, single submitter	1	17	41246113	419779	410013	rs1064794100
BRCA1	NM_007294.3:c.1427A>G	p.His476Arg	Exon 11	H476R, H429R	B/LB	2018-04-24	criteria provided, multiple submitters, no conflicts	2	17	41246121	54251	68918	rs55720177
BRCA1	NM_007294.3:c.1424G>A	p.Ser475Asn	Exon 11	S475N, S428N	VUS	2018-08-27	criteria provided, single submitter	1	17	41246124	645043	646029
BRCA1	NM_007294.3:c.1423A>G	p.Ser475Gly	Exon 11	S428G, S475G	VUS	2018-11-09	criteria provided, single submitter	1	17	41246125	661167	646030
BRCA1	NM_007294.3:c.1423A>T	p.Ser475Cys	Exon 11	S475C, S428C	VUS	2018-06-19	criteria provided, multiple submitters, no conflicts	2	17	41246125	419692	410014	rs1064794047
BRCA1	NM_007294.3:c.1418A>C	p.Asn473Thr	Exon 11	N473T, N426T	VUS	2018-12-11	criteria provided, single submitter	1	17	41246130	653618	646031
BRCA1	NM_007294.3:c.1418A>T	p.Asn473Ile	Exon 11	N473I, N426I	VUS	2018-11-23	criteria provided, multiple submitters, no conflicts	2	17	41246130	54249	68916	rs80357057
BRCA1	NM_007294.3:c.1418A>G	p.Asn473Ser	Exon 11	N473S, N426S	B	2015-08-10	reviewed by expert panel	3	17	41246130	54248	68915	rs80357057
BRCA1	NM_007294.3:c.1409G>A	p.Ser470Asn	Exon 11	S470N, S423N	VUS	2018-09-21	criteria provided, single submitter	1	17	41246139	627698	618675	rs1567799713
BRCA1	NM_007294.3:c.1396C>G	p.Arg466Gly	Exon 11	R466G, R419G	VUS	2018-08-29	criteria provided, multiple submitters, no conflicts	2	17	41246152	54240	68907	rs80356964
BRCA1	NM_007294.3:c.1394A>G	p.Tyr465Cys	Exon 11	Y465C, Y418C	VUS	2018-11-14	criteria provided, multiple submitters, no conflicts	2	17	41246154	232629	236132	rs876659885
BRCA1	NM_007294.3:c.1391C>T	p.Thr464Ile	Exon 11	T464I, T417I	VUS	2018-10-29	criteria provided, multiple submitters, no conflicts	2	17	41246157	54237	68904	rs62625301
BRCA1	NM_007294.3:c.1390A>G	p.Thr464Ala	Exon 11	T464A, T417A	LB	2016-04-21	criteria provided, single submitter	1	17	41246158	225728	227565	rs869320787
BRCA1	NM_007294.3:c.1387A>G	p.Lys463Glu	Exon 11	K463E, K416E	VUS	2018-09-20	criteria provided, multiple submitters, no conflicts	2	17	41246161	431211	424851	rs1135401844
BRCA1	NM_007294.3:c.1384G>A	p.Gly462Arg	Exon 11	G462R, G415R	VUS	2018-12-04	criteria provided, multiple submitters, no conflicts	2	17	41246164	54230	68897	rs80357221
BRCA1	NM_007294.3:c.1383T>A	p.Phe461Leu	Exon 11	F461L, F414L	VUS	2018-09-06	criteria provided, multiple submitters, no conflicts	2	17	41246165	54228	68895	rs56046357
BRCA1	NM_007294.3:c.1381T>C	p.Phe461Leu	Exon 11	F461L, F414L	VUS	2018-12-26	criteria provided, multiple submitters, no conflicts	2	17	41246167	54227	68894	rs62625300
BRCA1	NM_007294.3:c.1379T>G	p.Ile460Arg	Exon 11	I460R, I413R	VUS	2017-09-14	criteria provided, multiple submitters, no conflicts	2	17	41246169	91551	97028	rs398122634
BRCA1	NM_007294.3:c.1374C>A	p.Asp458Glu	Exon 11	D458E, D411E	VUS	2016-02-24	criteria provided, single submitter	1	17	41246174	245916	245050	rs879253999
BRCA1	NM_007294.3:c.1367T>C	p.Ile456Thr	Exon 11	I456T, I409T	VUS	2018-10-30	criteria provided, multiple submitters, no conflicts	2	17	41246181	54222	68889	rs80357360
BRCA1	NM_007294.3:c.1361G>A	p.Ser454Asn	Exon 11	S454N, S407N	VUS	2018-05-02	criteria provided, multiple submitters, no conflicts	2	17	41246187	54220	68887	rs80357181
BRCA1	NM_007294.3:c.1357G>C	p.Glu453Gln	Exon 11	E453Q, E406Q	VUS	2018-10-22	criteria provided, multiple submitters, no conflicts	2	17	41246191	423223	410015	rs768054411
BRCA1	NM_007294.3:c.1355T>C	p.Val452Ala	Exon 11	V452A, V405A	VUS	2016-03-12	criteria provided, single submitter	1	17	41246193	240773	242799	rs878854932
BRCA1	NM_007294.3:c.1345T>C	p.Ser449Pro	Exon 11	S449P, S402P	VUS	2018-10-03	criteria provided, single submitter	1	17	41246203	646029	646032
BRCA1	NM_007294.3:c.1343A>C	p.His448Pro	Exon 11	H448P, H401P	VUS	2018-07-20	criteria provided, single submitter	1	17	41246205	658241	646033
BRCA1	NM_007294.3:c.1342C>T	p.His448Tyr	Exon 11	H448Y, H401Y	VUS	2018-04-25	criteria provided, multiple submitters, no conflicts	2	17	41246206	187241	185067	rs786203578
BRCA1	NM_007294.3:c.1339G>A	p.Val447Ile	Exon 11	V447I, V400I	VUS	2018-10-30	criteria provided, multiple submitters, no conflicts	2	17	41246209	142873	152587	rs587782784
BRCA1	NM_007294.3:c.1336A>G	p.Arg446Gly	Exon 11	R446G, R399G	VUS	2018-06-29	criteria provided, multiple submitters, no conflicts	2	17	41246212	141392	151106	rs587781715
BRCA1	NM_007294.3:c.1333G>C	p.Glu445Gln	Exon 11	E445Q, E398Q	VUS	2018-09-04	criteria provided, multiple submitters, no conflicts	2	17	41246215	54203	68870	rs80356915
BRCA1	NM_007294.3:c.1332T>G	p.Ser444Arg	Exon 11	S444R, S397R	VUS	2018-09-22	criteria provided, single submitter	1	17	41246216	491031	484932	rs1555591925
BRCA1	NM_007294.3:c.1324T>A	p.Cys442Ser	Exon 11	C442S, C395S	VUS	2018-03-25	criteria provided, single submitter	1	17	41246224	545479	535749	rs876660734
BRCA1	NM_007294.3:c.1324T>C	p.Cys442Arg	Exon 11	C442R, C395R	VUS	2018-05-31	criteria provided, multiple submitters, no conflicts	2	17	41246224	233923	236134	rs876660734
BRCA1	NM_007294.3:c.1323A>G	p.Ile441Met	Exon 11	I441M, I394M	VUS	2018-08-03	criteria provided, single submitter	1	17	41246225	491030	484944	rs1555591935
BRCA1	NM_007294.3:c.1321A>G	p.Ile441Val	Exon 11	I441V, I394V	VUS	2018-06-27	criteria provided, single submitter	1	17	41246227	628756	618676	rs1567800029
BRCA1	NM_007294.3:c.1315G>T	p.Ala439Ser	Exon 11	A439S, A392S	VUS	2018-05-30	criteria provided, multiple submitters, no conflicts	2	17	41246233	419772	410016	rs1064794098
BRCA1	NM_007294.3:c.1313A>C	p.Glu438Ala	Exon 11	E438A, E391A	VUS	2014-03-31	criteria provided, single submitter	1	17	41246235	182131	180879	rs730881470
BRCA1	NM_007294.3:c.1310A>G	p.His437Arg	Exon 11	H437R, H390R	VUS	2018-03-15	criteria provided, single submitter	1	17	41246238	633088	621589	rs80357255
BRCA1	NM_007294.3:c.1310A>C	p.His437Pro	Exon 11	H437P, H390P	VUS	2016-06-16	criteria provided, single submitter	1	17	41246238	54195	68862	rs80357255
BRCA1	NM_007294.3:c.1309C>T	p.His437Tyr	Exon 11	H437Y, H390Y	VUS	2018-09-22	criteria provided, single submitter	1	17	41246239	491029	485104	rs759878392
BRCA1	NM_007294.3:c.1300A>G	p.Ser434Gly	Exon 11	S434G, S387G	VUS	2016-08-23	criteria provided, single submitter	1	17	41246248	187465	185069	rs786203753
BRCA1	NM_007294.3:c.1291T>A	p.Leu431Ile	Exon 11	L431I, L384I	VUS	2018-04-25	criteria provided, single submitter	1	17	41246257	577812	571482
BRCA1	NM_007294.3:c.1286T>G	p.Ile429Arg	Exon 11	I429R, I382R	VUS	2017-03-06	criteria provided, single submitter	1	17	41246262	482937	479449	rs775869160
BRCA1	NM_007294.3:c.1286T>C	p.Ile429Thr	Exon 11	I429T, I382T	VUS	2018-12-27	criteria provided, multiple submitters, no conflicts	2	17	41246262	187435	185070	rs775869160
BRCA1	NM_007294.3:c.1270G>A	p.Gly424Ser	Exon 11	G424S, G377S	VUS	2018-10-30	criteria provided, single submitter	1	17	41246278	630131	618677	rs763051683
BRCA1	NM_007294.3:c.1270G>C	p.Gly424Arg	Exon 11	G424R, G377R	VUS	2018-12-13	criteria provided, multiple submitters, no conflicts	2	17	41246278	418958	410018	rs763051683
BRCA1	NM_007294.3:c.1265A>T	p.Tyr422Phe	Exon 11	Y422F, Y375F	VUS	2018-09-27	criteria provided, single submitter	1	17	41246283	628112	618678	rs1567800230
BRCA1	NM_007294.3:c.1264T>C	p.Tyr422His	Exon 11	Y422H, Y375H	VUS	2018-11-26	criteria provided, multiple submitters, no conflicts	2	17	41246284	441286	435159	rs764186025
BRCA1	NM_007294.3:c.1259A>G	p.Asp420Gly	Exon 11	D420G, D373G	VUS	2018-12-22	criteria provided, multiple submitters, no conflicts	2	17	41246289	182076	180880	rs730881442
BRCA1	NM_007294.3:c.1258G>A	p.Asp420Asn	Exon 11	D420N, D373N	VUS	2018-05-08	criteria provided, single submitter	1	17	41246290	573069	571484
BRCA1	NM_007294.3:c.1256T>G	p.Val419Gly	Exon 11	V419G, V372G	VUS	2016-02-19	criteria provided, multiple submitters, no conflicts	2	17	41246292	91542	97019	rs398122628
BRCA1	NM_007294.3:c.1255G>A	p.Val419Ile	Exon 11	V419I, V372I	VUS	2018-10-30	criteria provided, multiple submitters, no conflicts	2	17	41246293	482949	478761	rs876658873
BRCA1	NM_007294.3:c.1255G>C	p.Val419Leu	Exon 11	V419L, V372L	VUS	2018-09-20	criteria provided, multiple submitters, no conflicts	2	17	41246293	230967	236136	rs876658873
BRCA1	NM_007294.3:c.1253A>C	p.Glu418Ala	Exon 11	E418A, E371A	VUS	2018-09-14	criteria provided, multiple submitters, no conflicts	2	17	41246295	481489	478687	rs1555592050
BRCA1	NM_007294.3:c.1251T>G	p.Asn417Lys	Exon 11	N417K, N370K	VUS	2016-11-04	criteria provided, single submitter	1	17	41246297	54175	68842	rs80357197
BRCA1	NM_007294.3:c.1244T>C	p.Val415Ala	Exon 11	V415A, V368A	VUS	2016-12-01	criteria provided, single submitter	1	17	41246304	422833	410019	rs1064796031
BRCA1	NM_007294.3:c.1243G>T	p.Val415Phe	Exon 11	V415F, V368F	VUS	2017-04-11	criteria provided, single submitter	1	17	41246305	462555	467988	rs587782770
BRCA1	NM_007294.3:c.1241A>C	p.Asp414Ala	Exon 11	D414A, D367A	VUS	2017-04-11	criteria provided, single submitter	1	17	41246307	462554	467992	rs1555592086
BRCA1	NM_007294.3:c.1237T>G	p.Leu413Val	Exon 11	L413V, L366V	LB	2016-01-16	criteria provided, single submitter	1	17	41246311	479198	478690	rs574008372
BRCA1	NM_007294.3:c.1234G>A	p.Val412Ile	Exon 11	V412I, V365I	VUS	2016-04-21	criteria provided, multiple submitters, no conflicts	2	17	41246314	156182	165981	rs587776478
BRCA1	NM_007294.3:c.1232A>T	p.Asp411Val	Exon 11	D411V, D364V	VUS	2017-05-11	criteria provided, multiple submitters, no conflicts	2	17	41246316	182130	180881	rs730881469
BRCA1	NM_007294.3:c.1231G>A	p.Asp411Asn	Exon 11	D411N, D364N	VUS	2015-03-02	criteria provided, single submitter	1	17	41246317	54168	68835	rs80357301
BRCA1	NM_007294.3:c.1228G>A	p.Ala410Thr	Exon 11	A410T, A363T	VUS	2018-11-21	criteria provided, multiple submitters, no conflicts	2	17	41246320	246448	245051	rs779974365
BRCA1	NM_007294.3:c.1226T>C	p.Val409Ala	Exon 11	V409A, V362A	VUS	2014-08-22	criteria provided, single submitter	1	17	41246322	185888	185077	rs786202539
BRCA1	NM_007294.3:c.1207T>C	p.Ser403Pro	Exon 11	S403P, S356P	VUS	2016-08-09	criteria provided, single submitter	1	17	41246341	481460	479451	rs1555592200
BRCA1	NM_007294.3:c.1205A>T	p.Glu402Val	Exon 11	E402V, E355V	VUS	2017-06-20	criteria provided, single submitter	1	17	41246343	462552	467753	rs1555592216
BRCA1	NM_007294.3:c.1204G>A	p.Glu402Lys	Exon 11	E355K, E402K	VUS	2018-10-30	criteria provided, single submitter	1	17	41246344	650355	646035
BRCA1	NM_007294.3:c.1202G>C	p.Gly401Ala	Exon 11	G401A, G354A	VUS	2018-07-02	criteria provided, multiple submitters, no conflicts	2	17	41246346	91541	97018	rs397507184
BRCA1	NM_007294.3:c.1202G>A	p.Gly401Glu	Exon 11	G401E, G354E	VUS	2018-10-23	criteria provided, multiple submitters, no conflicts	2	17	41246346	37398	45954	rs397507184
BRCA1	NM_007294.3:c.1201G>A	p.Gly401Arg	Exon 11	G401R, G354R	VUS	2018-10-31	criteria provided, single submitter	1	17	41246347	531230	531377	rs1555592242
BRCA1	NM_007294.3:c.1199A>G	p.Asp400Gly	Exon 11	D400G, D353G	VUS	2016-06-29	criteria provided, single submitter	1	17	41246349	441494	435161	rs1555592245
BRCA1	NM_007294.3:c.1196A>G	p.His399Arg	Exon 11	H399R, H352R	VUS	2017-04-21	criteria provided, single submitter	1	17	41246352	136078	139790	rs587780794
BRCA1	NM_007294.3:c.1193C>T	p.Ser398Leu	Exon 11	S351L, S398L	VUS	2018-08-04	criteria provided, single submitter	1	17	41246355	652057	646036
BRCA1	NM_007294.3:c.1190A>T	p.Asp397Val	Exon 11	D350V, D397V	VUS	2018-12-05	criteria provided, single submitter	1	17	41246358	654531	646037
BRCA1	NM_007294.3:c.1187A>T	p.Asp396Val	Exon 11	D396V, D349V	VUS	2018-08-27	criteria provided, single submitter	1	17	41246361	629134	618681	rs1555592280
BRCA1	NM_007294.3:c.1187A>G	p.Asp396Gly	Exon 11	D396G, D349G	VUS	2017-08-11	criteria provided, single submitter	1	17	41246361	531267	531108	rs1555592280
BRCA1	NM_007294.3:c.1186G>A	p.Asp396Asn	Exon 11	D396N, D349N	VUS	2018-11-30	criteria provided, multiple submitters, no conflicts	2	17	41246362	186688	185079	rs786203145
BRCA1	NM_007294.3:c.1181G>T	p.Gly394Val	Exon 11	G394V, G347V	VUS	2016-12-27	criteria provided, single submitter	1	17	41246367	481471	478692	rs1555592295
BRCA1	NM_007294.3:c.1175T>C	p.Leu392Pro	Exon 11	L392P, L345P	VUS	2017-02-15	criteria provided, single submitter	1	17	41246373	462551	467998	rs777305766
BRCA1	NM_007294.3:c.1163G>C	p.Arg388Thr	Exon 11	R388T, R341T	VUS	2014-12-02	criteria provided, single submitter	1	17	41246385	187229	185080	rs786203567
BRCA1	NM_007294.3:c.1160C>G	p.Ser387Cys	Exon 11	S387C, S340C	VUS	2018-10-12	criteria provided, single submitter	1	17	41246388	629962	618682	rs1567800665
BRCA1	NM_007294.3:c.1159T>A	p.Ser387Thr	Exon 11	S387T, S340T	VUS	2018-10-30	criteria provided, multiple submitters, no conflicts	2	17	41246389	231852	236139	rs876659403
BRCA1	NM_007294.3:c.1155G>T	p.Trp385Cys	Exon 11	W385C, W338C	VUS	2018-09-11	criteria provided, multiple submitters, no conflicts	2	17	41246393	240771	242800	rs876660558
BRCA1	NM_007294.3:c.1142A>G	p.Lys381Arg	Exon 11	K381R, K334R	VUS	2017-09-28	criteria provided, single submitter	1	17	41246406	531242	531313	rs1555592379
BRCA1	NM_007294.3:c.1139A>G	p.Gln380Arg	Exon 11	Q380R, Q333R	VUS	2017-06-05	criteria provided, multiple submitters, no conflicts	2	17	41246409	441392	435162	rs876659193
BRCA1	NM_007294.3:c.1139A>C	p.Gln380Pro	Exon 11	Q380P, Q333P	VUS	2018-06-20	criteria provided, multiple submitters, no conflicts	2	17	41246409	231499	236142	rs876659193
BRCA1	NM_007300.4:c.1137T>G	p.Ile379Met	Exon 11	I379M, I332M	B/LB	2018-01-05	criteria provided, multiple submitters, no conflicts	2	17	41246411	54143	68810	rs56128296
BRCA1	NM_007294.3:c.1136T>C	p.Ile379Thr	Exon 11	I379T, I332T	VUS	2018-09-13	criteria provided, single submitter	1	17	41246412	580309	574488	rs1567800757
BRCA1	NM_007294.3:c.1135A>G	p.Ile379Val	Exon 11	I379V, I332V	VUS	2018-10-04	criteria provided, multiple submitters, no conflicts	2	17	41246413	221036	222673	rs864622723
BRCA1	NM_007294.3:c.1134C>A	p.Ser378Arg	Exon 11	S378R, S331R	VUS	2018-11-16	criteria provided, multiple submitters, no conflicts	2	17	41246414	216654	213327	rs863224752
BRCA1	NM_007294.3:c.1132A>G	p.Ser378Gly	Exon 11	S378G, S331G	VUS	2018-08-01	criteria provided, multiple submitters, no conflicts	2	17	41246416	479258	478766	rs1555592404
BRCA1	NM_007294.3:c.1131C>G	p.Ser377Arg	Exon 11	S377R, S330R	VUS	2018-06-12	criteria provided, single submitter	1	17	41246417	489706	483020	rs786203434
BRCA1	NM_007294.3:c.1131C>A	p.Ser377Arg	Exon 11	S377R, S330R	VUS	2018-10-30	criteria provided, multiple submitters, no conflicts	2	17	41246417	187050	185081	rs786203434
BRCA1	NM_007294.3:c.1129A>G	p.Ser377Gly	Exon 11	S377G, S330G	VUS	2017-08-28	criteria provided, single submitter	1	17	41246419	481490	478703	rs1555592415
BRCA1	NM_007294.3:c.1121C>T	p.Thr374Ile	Exon 11	T374I, T327I	VUS	2016-03-22	criteria provided, single submitter	1	17	41246427	54136	68803	rs80357235
BRCA1	NM_007294.3:c.1114T>C	p.Trp372Arg	Exon 11	W372R, W325R	VUS	2018-06-13	criteria provided, multiple submitters, no conflicts	2	17	41246434	485404	479458	rs1306111238
BRCA1	NM_007294.3:c.1114T>A	p.Trp372Arg	Exon 11	W372R, W325R	VUS	2017-04-28	criteria provided, single submitter	1	17	41246434	462550	467758	rs1306111238
BRCA1	NM_007294.3:c.1108G>A	p.Val370Ile	Exon 11	V323I, V370I	VUS	2018-07-24	criteria provided, single submitter	1	17	41246440	644245	646038
BRCA1	NM_007294.3:c.1108G>C	p.Val370Leu	Exon 11	V370L, V323L	VUS	2018-06-05	criteria provided, single submitter	1	17	41246440	628528	618683	rs1567800850
BRCA1	NM_007294.3:c.1106A>T	p.Asp369Val	Exon 11	D369V, D322V	VUS	2018-08-20	criteria provided, single submitter	1	17	41246442	629064	618684	rs80357416
BRCA1	NM_007294.3:c.1105G>A	p.Asp369Asn	Exon 11	D369N, D322N	B	2015-08-10	reviewed by expert panel	3	17	41246443	37390	45946	rs56056711
BRCA1	NM_007294.3:c.1099A>G	p.Thr367Ala	Exon 11	T367A, T320A	VUS	2016-06-14	criteria provided, multiple submitters, no conflicts	2	17	41246449	240769	242802	rs878854929
BRCA1	NM_007294.3:c.1097A>T	p.Asp366Val	Exon 11	D366V, D319V	VUS	2015-07-31	criteria provided, single submitter	1	17	41246451	141466	151180	rs587781769
BRCA1	NM_007294.3:c.1096G>C	p.Asp366His	Exon 11	D366H, D319H	VUS	2018-07-29	criteria provided, single submitter	1	17	41246452	489705	482982	rs1289961661
BRCA1	NM_007294.3:c.1090C>A	p.Pro364Thr	Exon 11	P364T, P317T	VUS	2015-07-31	criteria provided, single submitter	1	17	41246458	233289	236146	rs876660309
BRCA1	NM_007294.3:c.1082C>T	p.Ser361Leu	Exon 11	S361L, S314L	VUS	2016-09-04	criteria provided, single submitter	1	17	41246466	409299	402717	rs397508833
BRCA1	NM_007294.3:c.1078T>C	p.Cys360Arg	Exon 11	C360R, C313R	VUS	2016-11-04	criteria provided, single submitter	1	17	41246470	142880	152594	rs587782790
BRCA1	NM_007294.3:c.1075C>T	p.Pro359Ser	Exon 11	P359S, P312S	VUS	2018-10-30	criteria provided, multiple submitters, no conflicts	2	17	41246473	252384	246823	rs767666190
BRCA1	NM_007294.3:c.1067A>G	p.Gln356Arg	Exon 11	Q356R, Q309R	B	2015-08-10	reviewed by expert panel	3	17	41246481	41803	50242	rs1799950
BRCA1	NM_007294.3:c.1061A>G	p.Asn354Ser	Exon 11	N354S, N307S	VUS	2018-04-05	criteria provided, single submitter	1	17	41246487	570311	571200	rs1555592577
BRCA1	NM_007294.3:c.1061A>T	p.Asn354Ile	Exon 11	N354I, N307I	VUS	2017-11-30	criteria provided, single submitter	1	17	41246487	462547	468228	rs1555592577
BRCA1	NM_007294.3:c.1059G>C	p.Trp353Cys	Exon 11	W353C, W306C	VUS	2014-09-25	criteria provided, single submitter	1	17	41246489	186240	185083	rs80356935
BRCA1	NM_007294.3:c.1054G>A	p.Glu352Lys	Exon 11	E352K, E305K	VUS	2016-07-01	criteria provided, single submitter	1	17	41246494	409333	402060	rs80357472
BRCA1	NM_007294.3:c.1043G>A	p.Cys348Tyr	Exon 11	C348Y, C301Y	VUS	2014-11-03	criteria provided, single submitter	1	17	41246505	225706	227566	rs752198747
BRCA1	NM_007294.3:c.1042T>C	p.Cys348Arg	Exon 11	C348R, C301R	VUS	2014-09-16	criteria provided, single submitter	1	17	41246506	185101	185084	rs786201928
BRCA1	NM_007294.3:c.1040T>A	p.Leu347Gln	Exon 11	L347Q, L300Q	VUS	2018-02-23	criteria provided, multiple submitters, no conflicts	2	17	41246508	441364	435163	rs757987511
BRCA1	NM_007294.3:c.1037C>A	p.Pro346His	Exon 11	P346H, P299H	VUS	2018-05-07	criteria provided, single submitter	1	17	41246511	491026	484946	rs1555592620
BRCA1	NM_007294.3:c.1036C>G	p.Pro346Ala	Exon 11	P346A, P299A	VUS	2018-07-04	criteria provided, multiple submitters, no conflicts	2	17	41246512	573731	574489	rs80357015
BRCA1	NM_007294.3:c.1033G>T	p.Asp345Tyr	Exon 11	D345Y, D298Y	VUS	2018-11-13	criteria provided, multiple submitters, no conflicts	2	17	41246515	37388	45944	rs80356961
BRCA1	NM_007294.3:c.1031C>A	p.Ala344Asp	Exon 11	A344D, A297D	VUS	2018-05-09	criteria provided, single submitter	1	17	41246517	565976	571495
BRCA1	NM_007294.3:c.1031C>T	p.Ala344Val	Exon 11	A344V, A297V	VUS	2015-03-02	criteria provided, single submitter	1	17	41246517	230563	236148	rs876658636
BRCA1	NM_007294.3:c.1030G>A	p.Ala344Thr	Exon 11	A344T, A297T	VUS	2018-06-13	criteria provided, multiple submitters, no conflicts	2	17	41246518	54104	68771	rs79727659
BRCA1	NM_007294.3:c.1025T>A	p.Leu342Gln	Exon 11	L342Q, L295Q	VUS	2018-10-01	criteria provided, single submitter	1	17	41246523	654052	646039
BRCA1	NM_007294.3:c.1025T>C	p.Leu342Pro	Exon 11	L342P, L295P	VUS	2017-02-13	criteria provided, single submitter	1	17	41246523	441393	435164	rs1555592634
BRCA1	NM_007294.3:c.1022A>C	p.Asp341Ala	Exon 11	D341A, D294A	VUS	2018-05-29	criteria provided, single submitter	1	17	41246526	574708	571204	rs1567801162
BRCA1	NM_007294.3:c.1021G>T	p.Asp341Tyr	Exon 11	D341Y, D294Y	VUS	2016-07-08	criteria provided, single submitter	1	17	41246527	482915	478706	rs756987689
BRCA1	NM_007294.3:c.1021G>A	p.Asp341Asn	Exon 11	D341N, D294N	VUS	2018-06-21	criteria provided, multiple submitters, no conflicts	2	17	41246527	409364	402112	rs756987689
BRCA1	NM_007294.3:c.1017G>T	p.Lys339Asn	Exon 11	K339N, K292N	VUS	2017-05-31	criteria provided, single submitter	1	17	41246531	479262	479468	rs863224416
BRCA1	NM_007294.3:c.1016A>C	p.Lys339Thr	Exon 11	K339T, K292T	VUS	2018-08-27	criteria provided, multiple submitters, no conflicts	2	17	41246532	141428	151142	rs587781737
BRCA1	NM_007294.3:c.1012A>G	p.Lys338Glu	Exon 11	K338E, K291E	VUS	2018-12-27	criteria provided, multiple submitters, no conflicts	2	17	41246536	409360	402116	rs397508826
BRCA1	NM_007294.3:c.1005C>A	p.Ser335Arg	Exon 11	S335R, S288R	VUS	2017-02-21	criteria provided, multiple submitters, no conflicts	2	17	41246543	233381	236150	rs876660367
BRCA1	NM_007294.3:c.1001C>T	p.Pro334Leu	Exon 11	P334L, P287L	B	2015-08-10	reviewed by expert panel	3	17	41246547	54099	68766	rs41286290
BRCA1	NM_007294.3:c.1000C>A	p.Pro334Thr	Exon 11	P334T, P287T	VUS	2018-01-03	criteria provided, single submitter	1	17	41246548	531405	531597	rs1555592700
BRCA1	NM_007294.3:c.998C>G	p.Thr333Ser	Exon 11	T333S, T286S	VUS	2018-09-12	criteria provided, single submitter	1	17	41246550	629227	618685	rs431825420
BRCA1	NM_007294.3:c.998C>T	p.Thr333Ile	Exon 11	T333I, T286I	VUS	2015-07-27	criteria provided, single submitter	1	17	41246550	96957	102860	rs431825420
BRCA1	NM_007294.3:c.994C>T	p.Arg332Trp	Exon 11	R332W, R285W	VUS	2018-10-23	criteria provided, multiple submitters, no conflicts	2	17	41246554	55775	70442	rs80357176
BRCA1	NM_007294.3:c.993G>C	p.Arg331Ser	Exon 11	R331S, R284S	VUS	2018-08-26	criteria provided, multiple submitters, no conflicts	2	17	41246555	55774	70441	rs80357140
BRCA1	NM_007294.3:c.988G>A	p.Asp330Asn	Exon 11	D330N, D283N	VUS	2018-04-27	criteria provided, multiple submitters, no conflicts	2	17	41246560	37713	46269	rs397507259
BRCA1	NM_007294.3:c.985A>T	p.Asn329Tyr	Exon 11	N329Y, N282Y	VUS	2018-12-31	criteria provided, multiple submitters, no conflicts	2	17	41246563	187436	185087	rs786203732
BRCA1	NM_007294.3:c.982T>G	p.Cys328Gly	Exon 11	C328G, C281G	VUS	2018-03-09	criteria provided, multiple submitters, no conflicts	2	17	41246566	566912	571496
BRCA1	NM_007294.3:c.982T>C	p.Cys328Arg	Exon 11	C328R, C281R	VUS	2018-09-25	criteria provided, multiple submitters, no conflicts	2	17	41246566	230150	236152	rs748156170
BRCA1	NM_007294.3:c.971G>A	p.Ser324Asn	Exon 11	S324N, S277N	VUS	2018-11-26	criteria provided, multiple submitters, no conflicts	2	17	41246577	481450	478781	rs1462728426
BRCA1	NM_007294.3:c.967G>A	p.Gly323Arg	Exon 11	G276R, G323R	VUS	2018-07-09	criteria provided, single submitter	1	17	41246581	643434	646040
BRCA1	NM_007294.3:c.954T>A	p.His318Gln	Exon 11	H318Q, H271Q	VUS	2016-10-31	criteria provided, single submitter	1	17	41246594	431184	424714	rs1135401826
BRCA1	NM_007294.3:c.953A>G	p.His318Arg	Exon 11	H318R, H271R	VUS	2018-09-13	criteria provided, multiple submitters, no conflicts	2	17	41246595	569329	571207
BRCA1	NM_007294.3:c.948C>G	p.Ser316Arg	Exon 11	S316R, S269R	VUS	2016-03-03	criteria provided, single submitter	1	17	41246600	482897	478842	rs1555592782
BRCA1	NM_007294.3:c.947G>A	p.Ser316Asn	Exon 11	S316N, S269N	VUS	2018-02-02	criteria provided, multiple submitters, no conflicts	2	17	41246601	441333	435165	rs1465372282
BRCA1	NM_007294.3:c.945G>C	p.Arg315Ser	Exon 11	R268S, R315S	VUS	2018-12-25	criteria provided, single submitter	1	17	41246603	647790	646041
BRCA1	NM_007294.3:c.944G>A	p.Arg315Lys	Exon 11	R315K, R268K	VUS	2016-11-11	criteria provided, single submitter	1	17	41246604	441447	435166	rs1555592792
BRCA1	NM_007294.3:c.943A>G	p.Arg315Gly	Exon 11	R315G, R268G	VUS	2016-05-03	criteria provided, single submitter	1	17	41246605	55761	70428	rs80357050
BRCA1	NM_007294.3:c.941C>T	p.Ala314Val	Exon 11	A314V, A267V	VUS	2018-05-07	criteria provided, single submitter	1	17	41246607	216676	213329	rs863224766
BRCA1	NM_007294.3:c.932C>T	p.Pro311Leu	Exon 11	P311L, P264L	VUS	2018-08-27	criteria provided, multiple submitters, no conflicts	2	17	41246616	628645	618686	rs1301795658
BRCA1	NM_007294.3:c.929A>C	p.Gln310Pro	Exon 11	Q263P, Q310P	VUS	2018-08-05	criteria provided, single submitter	1	17	41246619	655576	646043
BRCA1	NM_007294.3:c.925A>G	p.Lys309Glu	Exon 11	K309E, K262E	VUS	2017-09-14	criteria provided, single submitter	1	17	41246623	252893	247294	rs879255498
BRCA1	NM_007294.3:c.923G>A	p.Ser308Asn	Exon 11	S308N, S261N	VUS	2016-01-29	criteria provided, single submitter	1	17	41246625	240832	242803	rs561998108
BRCA1	NM_007294.3:c.923G>C	p.Ser308Thr	Exon 11	S308T, S261T	VUS	2017-12-28	criteria provided, multiple submitters, no conflicts	2	17	41246625	182129	180882	rs561998108
BRCA1	NM_007294.3:c.922A>G	p.Ser308Gly	Exon 11	S308G, S261G	VUS	2018-07-22	criteria provided, multiple submitters, no conflicts	2	17	41246626	419382	410020	rs55767801
BRCA1	NM_007294.3:c.919A>G	p.Lys307Glu	Exon 11	K307E, K260E	VUS	2018-07-08	criteria provided, multiple submitters, no conflicts	2	17	41246629	482907	479483	rs1216516227
BRCA1	NM_007294.3:c.914G>A	p.Cys305Tyr	Exon 11	C305Y, C258Y	VUS	2017-06-16	criteria provided, multiple submitters, no conflicts	2	17	41246634	229918	236153	rs751124745
BRCA1	NM_007294.3:c.910T>C	p.Phe304Leu	Exon 11	F304L, F257L	VUS	2018-10-16	criteria provided, single submitter	1	17	41246638	629600	618687	rs1567801570
BRCA1	NM_007294.3:c.902A>G	p.Lys301Arg	Exon 11	K301R, K254R	VUS	2018-12-27	criteria provided, multiple submitters, no conflicts	2	17	41246646	240831	242804	rs878854965
BRCA1	NM_007294.3:c.900A>C	p.Glu300Asp	Exon 11	E300D, E253D	VUS	2018-06-13	criteria provided, multiple submitters, no conflicts	2	17	41246648	55747	70414	rs80356861
BRCA1	NM_007294.3:c.898G>A	p.Glu300Lys	Exon 11	E300K, E253K	VUS	2018-10-24	criteria provided, multiple submitters, no conflicts	2	17	41246650	462691	468012	rs886040330
BRCA1	NM_007294.3:c.891G>A	p.Met297Ile	Exon 11	M297I, M250I	B	2015-08-10	reviewed by expert panel	3	17	41246657	55743	70410	rs80357103
BRCA1	NM_007294.3:c.890T>A	p.Met297Lys	Exon 11	M297K, M250K	VUS	2016-02-26	criteria provided, multiple submitters, no conflicts	2	17	41246658	55742	70409	rs80356924
BRCA1	NM_007294.3:c.889A>G	p.Met297Val	Exon 11	M297V, M250V	VUS	2018-06-14	criteria provided, multiple submitters, no conflicts	2	17	41246659	142628	152342	rs80357196
BRCA1	NM_007294.3:c.884A>G	p.Asp295Gly	Exon 11	D295G, D248G	VUS	2018-07-05	criteria provided, multiple submitters, no conflicts	2	17	41246664	233188	236154	rs772684048
BRCA1	NM_007294.3:c.881A>G	p.Lys294Arg	Exon 11	K294R, K247R	VUS	2017-11-08	criteria provided, single submitter	1	17	41246667	531293	531327	rs1555592934
BRCA1	NM_007294.3:c.880A>G	p.Lys294Glu	Exon 11	K294E, K247E	VUS	2018-10-02	criteria provided, single submitter	1	17	41246668	629376	618688	rs1567801705
BRCA1	NM_007294.3:c.878C>G	p.Thr293Ser	Exon 11	T293S, T246S	VUS	2018-08-08	criteria provided, single submitter	1	17	41246670	570469	571209
BRCA1	NM_007294.3:c.878C>T	p.Thr293Ile	Exon 11	T293I, T246I	VUS	2018-10-03	criteria provided, single submitter	1	17	41246670	491193	484952	rs747172803
BRCA1	NM_007294.3:c.877A>C	p.Thr293Pro	Exon 11	T293P, T246P	VUS	2018-09-25	criteria provided, single submitter	1	17	41246671	489738	482984	rs1555592945
BRCA1	NM_007294.3:c.869T>C	p.Leu290Ser	Exon 11	L290S, L243S	VUS	2018-01-15	criteria provided, single submitter	1	17	41246679	572126	574490
BRCA1	NM_007294.3:c.866G>A	p.Ser289Asn	Exon 11	S289N, S242N	VUS	2016-03-02	criteria provided, single submitter	1	17	41246682	441442	435167	rs776999497
BRCA1	NM_007294.3:c.861C>G	p.Asn287Lys	Exon 11	N287K, N240K	VUS	2016-03-22	criteria provided, single submitter	1	17	41246687	420773	410022	rs1064794692
BRCA1	NM_007294.3:c.851A>G	p.Gln284Arg	Exon 11	Q284R, Q237R	VUS	2018-10-31	criteria provided, multiple submitters, no conflicts	2	17	41246697	55739	70406	rs80357039
BRCA1	NM_007294.3:c.845C>T	p.Ser282Leu	Exon 11	S282L, S235L	VUS	2018-10-24	criteria provided, multiple submitters, no conflicts	2	17	41246703	186539	185091	rs786203027
BRCA1	NM_007294.3:c.841A>G	p.Ser281Gly	Exon 11	S281G, S234G	VUS	2016-03-28	criteria provided, single submitter	1	17	41246707	482900	478845	rs1300771163
BRCA1	NM_007294.3:c.839C>G	p.Ala280Gly	Exon 11	A280G, A233G	B	2015-08-10	reviewed by expert panel	3	17	41246709	55731	70398	rs80357199
BRCA1	NM_007294.3:c.836A>T	p.His279Leu	Exon 11	H279L, H232L	VUS	2016-01-25	criteria provided, single submitter	1	17	41246712	479199	478782	rs80357482
BRCA1	NM_007294.3:c.835C>T	p.His279Tyr	Exon 11	H232Y, H279Y	VUS	2018-08-27	criteria provided, single submitter	1	17	41246713	659023	646044
BRCA1	NM_007294.3:c.827C>A	p.Thr276Lys	Exon 11	T276K, T229K	VUS	2018-07-31	criteria provided, multiple submitters, no conflicts	2	17	41246721	252891	247292	rs80357436
BRCA1	NM_007294.3:c.823G>A	p.Gly275Ser	Exon 11	G275S, G228S	B/LB	2018-01-12	criteria provided, multiple submitters, no conflicts	2	17	41246725	55725	70392	rs8176153
BRCA1	NM_007294.3:c.821G>A	p.Cys274Tyr	Exon 11	C227Y, C274Y	VUS	2018-12-29	criteria provided, single submitter	1	17	41246727	664275	646045
BRCA1	NM_007294.3:c.812T>C	p.Val271Ala	Exon 11	V271A, V224A	VUS	2016-11-22	criteria provided, single submitter	1	17	41246736	409371	402120	rs753099787
BRCA1	NM_007294.3:c.812T>G	p.Val271Gly	Exon 11	V271G, V224G	VUS	2016-08-22	criteria provided, multiple submitters, no conflicts	2	17	41246736	252383	246824	rs753099787
BRCA1	NM_007294.3:c.811G>T	p.Val271Leu	Exon 11	V271L, V224L	VUS	2018-05-12	criteria provided, multiple submitters, no conflicts	2	17	41246737	187421	185094	rs80357244
BRCA1	NM_007294.3:c.811G>C	p.Val271Leu	Exon 11	V271L, V224L	VUS	2018-11-02	criteria provided, multiple submitters, no conflicts	2	17	41246737	55721	70388	rs80357244
BRCA1	NM_007294.3:c.809A>G	p.His270Arg	Exon 11	H223R, H270R	VUS	2018-12-15	criteria provided, single submitter	1	17	41246739	655017	646046
BRCA1	NM_007294.3:c.804C>G	p.Asn268Lys	Exon 11	N268K, N221K	VUS	2018-10-16	criteria provided, multiple submitters, no conflicts	2	17	41246744	441285	435169	rs771076131
BRCA1	NM_007294.3:c.802A>G	p.Asn268Asp	Exon 11	N268D, N221D	VUS	2017-02-08	criteria provided, single submitter	1	17	41246746	482933	478710	rs1555593066
BRCA1	NM_007294.3:c.799T>C	p.Ser267Pro	Exon 11	S267P, S220P	VUS	2018-05-14	criteria provided, multiple submitters, no conflicts	2	17	41246749	141103	150817	rs587781496
BRCA1	NM_007294.3:c.788G>A	p.Gly263Asp	Exon 11	G263D, G216D	VUS	2018-06-25	criteria provided, multiple submitters, no conflicts	2	17	41246760	182127	180884	rs397509319
BRCA1	NM_007294.3:c.785A>G	p.Gln262Arg	Exon 11	Q262R, Q215R	VUS	2016-02-04	criteria provided, single submitter	1	17	41246763	479195	478847	rs1555593115
BRCA1	NM_007294.3:c.778A>C	p.Lys260Gln	Exon 11	K260Q, K213Q	VUS	2014-07-01	criteria provided, single submitter	1	17	41246770	185545	185095	rs786202263
BRCA1	NM_007294.3:c.773C>G	p.Pro258Arg	Exon 11	P258R, P211R	VUS	2018-08-30	criteria provided, multiple submitters, no conflicts	2	17	41246775	55696	70363	rs80357225
BRCA1	NM_007294.3:c.767G>A	p.Arg256Lys	Exon 11	R256K, R209K	VUS	2017-03-29	criteria provided, single submitter	1	17	41246781	462688	468019	rs11658785
BRCA1	NM_007294.3:c.766A>T	p.Arg256Trp	Exon 11	R256W, R209W	VUS	2017-06-20	criteria provided, multiple submitters, no conflicts	2	17	41246782	141549	151263	rs587781833
BRCA1	NM_007294.3:c.765G>C	p.Glu255Asp	Exon 11	E255D, E208D	VUS	2018-08-06	criteria provided, single submitter	1	17	41246783	662612	646047
BRCA1	NM_007294.3:c.758C>T	p.Ala253Val	Exon 11	A253V, A206V	VUS	2018-08-28	criteria provided, single submitter	1	17	41246790	489737	483000	rs1555593177
BRCA1	NM_007294.3:c.748G>A	p.Glu250Lys	Exon 11	E250K, E203K	VUS	2018-10-30	criteria provided, single submitter	1	17	41246800	630445	618689	rs1567802220
BRCA1	NM_007294.3:c.745A>T	p.Thr249Ser	Exon 11	T249S, T202S	VUS	2018-06-12	criteria provided, multiple submitters, no conflicts	2	17	41246803	37696	46252	rs397507256
BRCA1	NM_007294.3:c.742A>G	p.Thr248Ala	Exon 11	T248A, T201A	VUS	2017-09-18	criteria provided, single submitter	1	17	41246806	531383	531614	rs879255288
BRCA1	NM_007299.4:c.739A>G	p.Asn247Asp	Exon 11	N247D, N200D	LB	2018-01-03	criteria provided, multiple submitters, no conflicts	2	17	41246809	232600	236155	rs767720128
BRCA1	NM_007299.4:c.736T>G	p.Leu246Val	Exon 11	L246V, L199V	B	2015-08-10	reviewed by expert panel	3	17	41246812	41835	50274	rs28897675
BRCA1	NM_007294.3:c.735T>A	p.Asp245Glu	Exon 11	D245E, D198E	VUS	2018-07-27	criteria provided, single submitter	1	17	41246813	631240	618690	rs1567802284
BRCA1	NM_007294.3:c.734A>T	p.Asp245Val	Exon 11	D245V, D198V	VUS	2018-07-10	criteria provided, multiple submitters, no conflicts	2	17	41246814	55682	70349	rs80356865
BRCA1	NM_007294.3:c.733G>C	p.Asp245His	Exon 11	D198H, D245H	VUS	2018-08-10	criteria provided, single submitter	1	17	41246815	656411	646048
BRCA1	NM_007294.3:c.733G>T	p.Asp245Tyr	Exon 11	D245Y, D198Y	VUS	2018-09-24	criteria provided, multiple submitters, no conflicts	2	17	41246815	142867	152581	rs147519994
BRCA1	NM_007294.3:c.731_732delinsCA	p.Asn244Thr	Exon 11	N244T	VUS	2015-12-07	criteria provided, single submitter	1	17	41246816 - 41246817	420254	410023	rs1064794375
BRCA1	NM_007294.3:c.729T>G	p.Asn243Lys	Exon 11	N243K, N196K	VUS	2018-11-15	criteria provided, single submitter	1	17	41246819	182126	180885	rs730881467
BRCA1	NM_007294.3:c.727A>G	p.Asn243Asp	Exon 11	N243D, N196D	VUS	2014-01-28	criteria provided, single submitter	1	17	41246821	141938	151652	rs587782123
BRCA1	NM_007294.3:c.724A>G	p.Ser242Gly	Exon 11	S242G, S195G	VUS	2016-03-17	criteria provided, single submitter	1	17	41246824	479205	479484	rs1555593258
BRCA1	NM_007294.3:c.722C>T	p.Pro241Leu	Exon 11	P241L, P194L	VUS	2018-10-30	criteria provided, multiple submitters, no conflicts	2	17	41246826	55679	70346	rs80357351
BRCA1	NM_007294.3:c.721C>A	p.Pro241Thr	Exon 11	P241T, P194T	VUS	2017-06-16	criteria provided, single submitter	1	17	41246827	438945	432921	rs1555593260
BRCA1	NM_007294.3:c.716A>T	p.His239Leu	Exon 11	H239L, H192L	VUS	2018-10-30	criteria provided, multiple submitters, no conflicts	2	17	41246832	231422	236156	rs80357396
BRCA1	NM_007294.3:c.713A>G	p.His238Arg	Exon 11	H238R, H191R	VUS	2013-11-17	criteria provided, single submitter	1	17	41246835	141900	151614	rs587782094
BRCA1	NM_007294.3:c.707C>T	p.Thr236Ile	Exon 11	T236I, T189I	VUS	2018-09-26	criteria provided, single submitter	1	17	41246841	665165	646049
BRCA1	NM_007294.3:c.707C>G	p.Thr236Ser	Exon 11	T236S, T189S	VUS	2015-07-02	criteria provided, single submitter	1	17	41246841	55673	70340	rs80356990
BRCA1	NM_007294.3:c.704A>G	p.Asn235Ser	Exon 11	N235S, N188S	VUS	2017-08-09	criteria provided, single submitter	1	17	41246844	531207	531119	rs1555593283
BRCA1	NM_007294.3:c.701C>A	p.Thr234Lys	Exon 11	T234K, T187K	VUS	2018-05-25	criteria provided, single submitter	1	17	41246847	628440	618691	rs1555593290
BRCA1	NM_007294.3:c.701C>T	p.Thr234Ile	Exon 11	T234I, T187I	VUS	2018-09-25	criteria provided, single submitter	1	17	41246847	489736	482993	rs1555593290
BRCA1	NM_007294.3:c.697G>A	p.Val233Ile	Exon 11	V233I, V186I	VUS	2018-10-03	criteria provided, multiple submitters, no conflicts	2	17	41246851	630093	618692	rs959797914
BRCA1	NM_007294.3:c.695A>T	p.Asp232Val	Exon 11	D232V, D185V	VUS	2017-10-05	criteria provided, multiple submitters, no conflicts	2	17	41246853	91664	97141	rs398122708
BRCA1	NM_007294.3:c.694G>T	p.Asp232Tyr	Exon 11	D232Y, D185Y	VUS	2018-05-31	criteria provided, single submitter	1	17	41246854	489735	482995	rs55975699
BRCA1	NM_007294.3:c.683T>A	p.Phe228Tyr	Exon 11	F228Y, F181Y	VUS	2016-11-23	criteria provided, multiple submitters, no conflicts	2	17	41246865	186506	185100	rs191872612
BRCA1	NM_007294.3:c.677G>A	p.Cys226Tyr	Exon 11	C226Y, C179Y	VUS	2018-05-30	criteria provided, multiple submitters, no conflicts	2	17	41246871	441363	435170	rs1376262238
BRCA1	NM_007294.3:c.671C>T	p.Ala224Val	Exon 11	A224V, A177V	VUS	2017-01-04	criteria provided, single submitter	1	17	41246877	409319	402130	rs1060502335
BRCA1	NM_007294.3:c.670G>A	p.Ala224Thr		A224T, A177T	VUS	2018-10-03	criteria provided, multiple submitters, no conflicts	2	17	41247863	96954	102857	rs431825419
BRCA1	NM_007294.3:c.665A>C	p.Lys222Thr		K175T, K222T	VUS	2018-07-30	criteria provided, single submitter	1	17	41247868	655049	646050
BRCA1	NM_007294.3:c.665A>G	p.Lys222Arg		K222R, K175R	VUS	2015-03-02	criteria provided, single submitter	1	17	41247868	91660	97137	rs398122705
BRCA1	NM_007294.3:c.659C>G	p.Ser220Cys		S220C, S173C	VUS	2018-06-28	criteria provided, single submitter	1	17	41247874	96953	102856	rs431825418
BRCA1	NM_007294.3:c.655G>C	p.Asp219His		D219H, D172H	VUS	2018-11-12	criteria provided, multiple submitters, no conflicts	2	17	41247878	234087	236157	rs273902779
BRCA1	NM_007294.3:c.650G>C	p.Ser217Thr		S217T, S170T	VUS	2017-11-10	criteria provided, single submitter	1	17	41247883	531351	531332	rs774284145
BRCA1	NM_007294.3:c.646A>G	p.Ile216Val		I216V, I169V	VUS	2018-01-16	criteria provided, multiple submitters, no conflicts	2	17	41247887	91659	97136	rs398122704
BRCA1	NM_007294.3:c.641A>G	p.Asp214Gly		D214G, D167G	B	2017-06-29	reviewed by expert panel	3	17	41247892	37689	46245	rs55680408
BRCA1	NM_007294.3:c.640G>T	p.Asp214Tyr		D214Y, D167Y	VUS	2017-05-08	criteria provided, multiple submitters, no conflicts	2	17	41247893	462682	466909	rs786203797
BRCA1	NM_007294.3:c.640G>A	p.Asp214Asn		D214N, D167N	VUS	2018-11-11	criteria provided, multiple submitters, no conflicts	2	17	41247893	187522	185102	rs786203797
BRCA1	NM_007294.3:c.639G>T	p.Arg213Ser		R213S, R166S	VUS	2017-05-08	criteria provided, single submitter	1	17	41247894	480992	479487	rs1131692078
BRCA1	NM_007294.3:c.638G>A	p.Arg213Lys		R213K, R166K	VUS	2018-03-30	criteria provided, single submitter	1	17	41247895	578841	569175	rs1567803140
BRCA1	NM_007294.3:c.637A>G	p.Arg213Gly		R213G, R166G	VUS	2018-10-30	criteria provided, single submitter	1	17	41247896	55652	70319	rs80357081
BRCA1	NM_007294.3:c.631G>A	p.Gly211Arg		G211R, G164R	VUS	2018-06-12	criteria provided, single submitter	1	17	41247902	631030	618693	rs1192717688
BRCA1	NM_007294.3:c.626C>T	p.Pro209Leu		P209L, P162L	VUS	2018-05-07	criteria provided, multiple submitters, no conflicts	2	17	41247907	409315	402729	rs201596327
BRCA1	NM_007294.3:c.625C>T	p.Pro209Ser		P209S, P162S	VUS	2016-04-06	criteria provided, multiple submitters, no conflicts	2	17	41247908	182125	180886	rs730881466
BRCA1	NM_007294.3:c.616C>G	p.Gln206Glu		Q206E, Q159E	VUS	2016-04-08	criteria provided, single submitter	1	17	41247917	482902	479519	rs397509301
BRCA1	NM_007294.3:c.611T>G	p.Leu204Trp		L157W, L204W	VUS	2018-12-06	criteria provided, single submitter	1	17	41247922	639275	646051
BRCA1	NM_007294.3:c.607G>A	p.Glu203Lys		E203K, E156K	VUS	2018-11-16	criteria provided, multiple submitters, no conflicts	2	17	41247926	91658	97135	rs398122703
BRCA1	NM_007294.3:c.605A>C	p.Gln202Pro		Q202P, Q155P	VUS	2016-08-15	criteria provided, single submitter	1	17	41247928	409373	402078	rs1060502366
BRCA1	NM_007294.3:c.595G>A	p.Val199Met		V199M, V152M	VUS	2016-03-07	criteria provided, single submitter	1	17	41247938	481435	478797	rs1555593622
BRCA1	NM_007294.3:c.587A>T	p.Tyr196Phe		Y196F, Y149F	VUS	2018-04-06	criteria provided, multiple submitters, no conflicts	2	17	41249267	462680	468240	rs1555594039
BRCA1	NM_007294.3:c.586T>C	p.Tyr196His		Y149H, Y196H	VUS	2018-12-27	criteria provided, single submitter	1	17	41249268	651908	646052
BRCA1	NM_007294.3:c.577A>G	p.Lys193Glu		K193E, K146E	VUS	2016-03-14	criteria provided, single submitter	1	17	41249277	240826	242809	rs878854962
BRCA1	NM_007299.4:c.571G>A	p.Val191Ile		V191I, V144I	B	2015-08-10	reviewed by expert panel	3	17	41249283	37684	46240	rs80357090
BRCA1	NM_007294.3:c.566A>G	p.Asp189Gly		D189G, D142G	VUS	2018-12-30	criteria provided, multiple submitters, no conflicts	2	17	41249288	491179	485120	rs1555594067
BRCA1	NM_007294.3:c.562G>A	p.Glu188Lys		E188K, E141K	VUS	2018-08-25	criteria provided, single submitter	1	17	41249292	491178	484960	rs1555594069
BRCA1	NM_007294.3:c.557C>T	p.Ser186Phe		S186F, S139F	VUS	2018-02-06	criteria provided, single submitter	1	17	41249297	55636	70303	rs55688530
BRCA1	NM_007299.4:c.557C>A	p.Ser186Tyr		S186Y, S139Y	B	2015-08-10	reviewed by expert panel	3	17	41249297	55635	70302	rs55688530
BRCA1	NM_007294.3:c.556T>G	p.Ser186Ala		S186A, S139A	VUS	2018-07-31	criteria provided, multiple submitters, no conflicts	2	17	41249298	55633	70300	rs397509298
BRCA1	NM_007294.3:c.551C>T	p.Ser184Phe		S184F, S137F	VUS	2016-02-27	criteria provided, single submitter	1	17	41249303	240825	242810	rs878854961
BRCA1	NM_007294.3:c.550T>A	p.Ser184Thr		S184T, S137T	VUS	2018-07-04	criteria provided, multiple submitters, no conflicts	2	17	41249304	421643	410025	rs1064795269
BRCA1	NM_007294.3:c.548G>T	p.Gly183Val		G183V, G136V	VUS	2018-07-22	criteria provided, multiple submitters, no conflicts	2	17	41249306	441376	435172	rs1555594081
BRCA1	NM_007294.3:c.547G>C	p.Gly183Arg		G183R, G136R	VUS	2017-04-20	criteria provided, single submitter	1	17	41251792	431353	424886	rs1135401931
BRCA1	NM_007294.3:c.546G>T	p.Leu182Phe		L182F, L135F	VUS	2018-07-05	criteria provided, single submitter	1	17	41251793	491176	485398	rs1464752950
BRCA1	NM_007294.3:c.544T>A	p.Leu182Met		L182M, L135M	VUS	2016-04-24	criteria provided, single submitter	1	17	41251795	409323	402549	rs1060502339
BRCA1	NM_007294.3:c.539T>C	p.Ile180Thr		I180T, I133T	VUS	2018-12-06	criteria provided, multiple submitters, no conflicts	2	17	41251800	627936	618695	rs1567805965
BRCA1	NM_007294.3:c.538A>C	p.Ile180Leu		I180L, I133L	VUS	2017-04-19	criteria provided, single submitter	1	17	41251801	482943	479523	rs1555594803
BRCA1	NM_007300.4:c.536A>G	p.Tyr179Cys		Y179C, Y132C	B	2015-08-10	reviewed by expert panel	3	17	41251803	37661	46217	rs56187033
BRCA1	NM_007294.3:c.535T>C	p.Tyr179His		Y179H, Y132H	VUS	2018-06-01	criteria provided, multiple submitters, no conflicts	2	17	41251804	141458	151172	rs587781761
BRCA1	NM_007294.3:c.533T>A	p.Val178Asp		V178D, V131D	VUS	2015-07-10	criteria provided, single submitter	1	17	41251806	232937	236158	rs876660085
BRCA1	NM_007294.3:c.532G>C	p.Val178Leu		V178L, V131L	VUS	2017-04-04	criteria provided, single submitter	1	17	41251807	479255	478716	rs1259369962
BRCA1	NM_007294.3:c.530C>G	p.Ser177Cys		S177C, S130C	VUS	2014-11-28	criteria provided, single submitter	1	17	41251809	187240	185108	rs753940026
BRCA1	NM_007294.3:c.529T>A	p.Ser177Thr		S177T, S130T	VUS	2017-02-01	criteria provided, single submitter	1	17	41251810	481474	478798	rs1555594827
BRCA1	NM_007294.3:c.527C>T	p.Thr176Met		T176M, T129M	VUS	2018-10-31	criteria provided, multiple submitters, no conflicts	2	17	41251812	409326	402741	rs587782747
BRCA1	NM_007294.3:c.527C>G	p.Thr176Arg		T176R, T129R	VUS	2014-03-18	criteria provided, single submitter	1	17	41251812	142823	152537	rs587782747
BRCA1	NM_007294.3:c.523A>G	p.Lys175Glu		K175E, K128E	VUS	2018-07-02	criteria provided, single submitter	1	17	41251816	575630	574491	rs1567806027
BRCA1	NM_007294.3:c.521A>G	p.Gln174Arg		Q174R, Q127R	VUS	2018-07-31	criteria provided, single submitter	1	17	41251818	627733	618696	rs1567806035
BRCA1	NM_007294.3:c.521A>C	p.Gln174Pro		Q174P, Q127P	VUS	2018-07-02	criteria provided, single submitter	1	17	41251818	584955	576004	rs1567806035
BRCA1	NM_007294.3:c.515A>G	p.Gln172Arg		Q172R, Q125R	VUS	2018-05-14	criteria provided, multiple submitters, no conflicts	2	17	41251824	482899	478872	rs1555594863
BRCA1	NM_007294.3:c.511A>G	p.Ile171Val		I171V, I124V	LB	2017-04-18	criteria provided, single submitter	1	17	41251828	431182	424716	rs777515082
BRCA1	NM_007294.3:c.508C>T	p.Arg170Trp		R170W, R123W	VUS	2018-10-17	criteria provided, multiple submitters, no conflicts	2	17	41251831	55393	70060	rs80357325
BRCA1	NM_007294.3:c.506A>C	p.Gln169Pro		Q169P, Q122P	VUS	2016-06-14	criteria provided, single submitter	1	17	41251833	136087	139799	rs587780803
BRCA1	NM_007294.3:c.502A>G	p.Lys168Glu		K168E, K121E	VUS	2018-05-18	criteria provided, single submitter	1	17	41251837	628391	618697	rs886040263
BRCA1	NM_007294.3:c.491C>T	p.Thr164Ile		T164I, T117I	VUS	2017-09-11	criteria provided, single submitter	1	17	41251848	482962	479525	rs1555594889
BRCA1	NM_007294.3:c.488G>C	p.Arg163Thr		R163T, R116T	VUS	2018-12-17	criteria provided, multiple submitters, no conflicts	2	17	41251851	531359	531384	rs1369043501
BRCA1	NM_007294.3:c.485T>G	p.Val162Gly		V162G, V115G	VUS	2018-07-27	criteria provided, single submitter	1	17	41251854	648393	646055
BRCA1	NM_007294.3:c.484G>A	p.Val162Met		V162M, V115M	VUS	2017-08-22	criteria provided, single submitter	1	17	41251855	479271	478879	rs55816927
BRCA1	NM_007294.3:c.484G>C	p.Val162Leu		V162L, V115L	VUS	2018-08-17	criteria provided, multiple submitters, no conflicts	2	17	41251855	55303	69970	rs55816927
BRCA1	NM_007294.3:c.478G>A	p.Gly160Arg		G160R, G113R	VUS	2018-10-30	criteria provided, multiple submitters, no conflicts	2	17	41251861	233928	236161	rs62625285
BRCA1	NM_007294.3:c.470C>G	p.Ser157Cys		S157C, S110C	VUS	2018-10-15	criteria provided, multiple submitters, no conflicts	2	17	41251869	55266	69933	rs80357045
BRCA1	NM_007294.3:c.466C>T	p.Leu156Phe		L156F, L109F	VUS	2017-03-15	criteria provided, multiple submitters, no conflicts	2	17	41251873	409330	402140	rs587778115
BRCA1	NM_007294.3:c.466C>A	p.Leu156Ile		L156I, L109I	VUS	2018-07-02	criteria provided, multiple submitters, no conflicts	2	17	41251873	233464	236162	rs587778115
BRCA1	NM_007294.3:c.465A>T	p.Gln155His		Q155H, Q108H	VUS	2018-08-07	criteria provided, multiple submitters, no conflicts	2	17	41251874	232297	236163	rs864622260
BRCA1	NM_007294.3:c.465A>C	p.Gln155His		Q155H, Q108H	VUS	2017-12-21	criteria provided, multiple submitters, no conflicts	2	17	41251874	219804	222677	rs864622260
BRCA1	NM_007294.3:c.463C>G	p.Gln155Glu		Q155E, Q108E	B	2015-08-10	reviewed by expert panel	3	17	41251876	55247	69914	rs80357180
BRCA1	NM_007294.3:c.460G>A	p.Val154Ile		V154I, V107I	VUS	2018-10-07	criteria provided, multiple submitters, no conflicts	2	17	41251879	418595	410028	rs1064793318
BRCA1	NM_007294.3:c.457A>G	p.Ser153Gly		S153G, S106G	VUS	2018-10-26	criteria provided, multiple submitters, no conflicts	2	17	41251882	96934	102837	rs28897674
BRCA1	NM_007294.3:c.455T>C	p.Leu152Pro		L152P, L105P	VUS	2018-08-07	criteria provided, multiple submitters, no conflicts	2	17	41251884	55227	69894	rs80357275
BRCA1	NM_007294.3:c.445G>A	p.Glu149Lys		E149K, E102K	VUS	2016-01-14	criteria provided, single submitter	1	17	41251894	230088	236165	rs876658381
BRCA1	NM_007294.3:c.442C>A	p.Gln148Lys		Q148K, Q101K	VUS	2018-07-25	criteria provided, multiple submitters, no conflicts	2	17	41251897	233408	236167	rs876659614
BRCA1	NM_007294.3:c.439T>G	p.Leu147Val		L147V, L100V	VUS	2015-09-30	criteria provided, single submitter	1	17	41256141	230275	236168	rs794727800
BRCA1	NM_007294.3:c.437C>T	p.Ser146Phe		S146F, S99F	VUS	2016-04-21	criteria provided, single submitter	1	17	41256143	409358	402146	rs1060502358
BRCA1	NM_007294.3:c.436T>C	p.Ser146Pro		S146P, S99P	VUS	2012-04-05	criteria provided, single submitter	1	17	41256144	433691	427567	rs1555596290
BRCA1	NM_007294.3:c.434C>T	p.Pro145Leu		P145L, P98L	VUS	2016-06-07	criteria provided, multiple submitters, no conflicts	2	17	41256146	279704	265016	rs886041143
BRCA1	NM_007294.3:c.429A>C	p.Glu143Asp		E143D, E96D	VUS	2017-11-13	criteria provided, multiple submitters, no conflicts	2	17	41256151	37582	46138	rs397507228
BRCA1	NM_007294.3:c.427G>C	p.Glu143Gln		E143Q, E96Q	VUS	2018-09-13	criteria provided, multiple submitters, no conflicts	2	17	41256153	232628	236169	rs80356991
BRCA1	NM_007299.4:c.427G>A	p.Glu143Lys		E143K, E96K	B	2015-08-10	reviewed by expert panel	3	17	41256153	37580	46136	rs80356991
BRCA1	NM_007299.4:c.425C>A	p.Pro142His		P142H, P95H	B	2015-08-10	reviewed by expert panel	3	17	41256155	41823	50262	rs55971303
BRCA1	NM_007294.3:c.424C>G	p.Pro142Ala		P142A, P95A	VUS	2014-06-23	criteria provided, single submitter	1	17	41256156	55152	69819	rs397509156
BRCA1	NM_007294.3:c.420T>G	p.Ser140Arg		S140R, S93R	VUS	2014-09-15	criteria provided, single submitter	1	17	41256160	186399	185112	rs730881448
BRCA1	NM_007294.3:c.419G>A	p.Ser140Asn		S140N, S93N	VUS	2015-02-27	criteria provided, single submitter	1	17	41256161	418067	410029	rs1064793055
BRCA1	NM_007294.3:c.416A>G	p.Gln139Arg		Q139R, Q92R	VUS	2017-12-22	criteria provided, multiple submitters, no conflicts	2	17	41256164	185488	185113	rs786202213
BRCA1	NM_007294.3:c.413T>C	p.Leu138Pro		L138P, L91P	VUS	2018-11-12	criteria provided, multiple submitters, no conflicts	2	17	41256167	433690	427568	rs200449040
BRCA1	NM_007294.3:c.412C>G	p.Leu138Val		L138V, L91V	VUS	2014-04-01	criteria provided, single submitter	1	17	41256168	142796	152510	rs587782724
BRCA1	NM_007294.3:c.410T>A	p.Leu137His		L137H, L90H	VUS	2018-04-02	criteria provided, single submitter	1	17	41256170	440471	432925	rs751078452
BRCA1	NM_007294.3:c.410T>C	p.Leu137Pro		L137P, L90P	VUS	2015-02-19	criteria provided, single submitter	1	17	41256170	216666	213333	rs751078452
BRCA1	NM_007294.3:c.401C>A	p.Ala134Asp		A87D, A134D	VUS	2018-11-16	criteria provided, single submitter	1	17	41256179	643188	646056
BRCA1	NM_007294.3:c.400G>A	p.Ala134Thr		A87T, A134T	VUS	2018-10-31	criteria provided, single submitter	1	17	41256180	658182	646057
BRCA1	NM_007294.3:c.398G>T	p.Arg133Leu		R133L, R86L	VUS	2018-10-22	criteria provided, single submitter	1	17	41256182	658804	646058
BRCA1	NM_007294.3:c.397C>T	p.Arg133Cys		R133C, R86C	VUS	2018-05-22	criteria provided, multiple submitters, no conflicts	2	17	41256183	55067	69734	rs80357457
BRCA1	NM_007294.3:c.396C>A	p.Asn132Lys		N132K, N85K	B	2015-08-10	reviewed by expert panel	3	17	41256184	55064	69731	rs80357413
BRCA1	NM_007294.3:c.391A>G	p.Arg131Gly		R131G, R84G	VUS	2018-07-02	criteria provided, single submitter	1	17	41256189	584956	576005
BRCA1	NM_007294.3:c.389A>G	p.Tyr130Cys		Y130C, Y83C	VUS	2016-11-30	criteria provided, single submitter	1	17	41256191	96919	102822	rs56055578
BRCA1	NM_007294.3:c.386G>T	p.Gly129Val		G129V, G82V	VUS	2018-08-17	criteria provided, multiple submitters, no conflicts	2	17	41256194	481476	479543	rs764231119
BRCA1	NM_007294.3:c.385G>T	p.Gly129Cys		G129C, G82C	VUS	2017-02-08	criteria provided, single submitter	1	17	41256195	462625	467776	rs1555596362
BRCA1	NM_007294.3:c.385G>A	p.Gly129Ser		G129S, G82S	VUS	2017-06-27	criteria provided, single submitter	1	17	41256195	462624	467777	rs1555596362
BRCA1	NM_007294.3:c.383T>C	p.Met128Thr		M128T, M81T	VUS	2015-02-19	criteria provided, single submitter	1	17	41256197	418065	410031	rs1064793053
BRCA1	NM_007294.3:c.382A>G	p.Met128Val		M128V, M81V	VUS	2018-11-02	criteria provided, single submitter	1	17	41256198	219502	222679	rs864622124
BRCA1	NM_007294.3:c.381T>G	p.Ser127Arg		S127R, S80R	VUS	2016-10-06	criteria provided, single submitter	1	17	41256199	626904	615145	rs945168715
BRCA1	NM_007294.3:c.380G>T	p.Ser127Ile		S127I, S80I	VUS	2018-04-09	criteria provided, multiple submitters, no conflicts	2	17	41256200	142655	152369	rs80357189
BRCA1	NM_007294.3:c.380G>A	p.Ser127Asn		S127N, S80N	VUS	2018-09-08	criteria provided, multiple submitters, no conflicts	2	17	41256200	55012	69679	rs80357189
BRCA1	NM_007294.3:c.373A>G	p.Ile125Val		I125V, I78V	VUS	2018-08-31	criteria provided, multiple submitters, no conflicts	2	17	41256207	156193	165992	rs587776489
BRCA1	NM_007294.3:c.372C>G	p.Ile124Met		I124M, I77M	VUS	2018-07-02	criteria provided, single submitter	1	17	41256208	584957	576006
BRCA1	NM_007294.3:c.370A>C	p.Ile124Leu		I124L, I77L	VUS	2015-11-26	criteria provided, single submitter	1	17	41256210	240796	242812	rs80357448
BRCA1	NM_007294.3:c.370A>G	p.Ile124Val		I124V, I77V	B	2015-08-10	reviewed by expert panel	3	17	41256210	54971	69638	rs80357448
BRCA1	NM_007294.3:c.364G>C	p.Val122Leu		V122L, V75L	VUS	2016-05-31	criteria provided, single submitter	1	17	41256216	496370	487996	rs1555596409
BRCA1	NM_007294.3:c.362A>G	p.Glu121Gly		E121G, E74G	VUS	2017-01-30	criteria provided, single submitter	1	17	41256218	462617	466916	rs1555596419
BRCA1	NM_007294.3:c.359A>G	p.Asp120Gly		D120G, D73G	VUS	2017-01-05	criteria provided, single submitter	1	17	41256221	141096	150810	rs587781491
BRCA1	NM_007294.3:c.358G>A	p.Asp120Asn		D120N, D73N	VUS	2014-04-07	criteria provided, single submitter	1	17	41256222	143000	152714	rs587782882
BRCA1	NM_007294.3:c.352C>G	p.Leu118Val		L118V, L71V	VUS	2015-05-08	criteria provided, single submitter	1	17	41256228	231713	236170	rs876659315
BRCA1	NM_007294.3:c.349C>T	p.His117Tyr		H117Y, H70Y	VUS	2018-05-15	criteria provided, multiple submitters, no conflicts	2	17	41256231	481456	479545	rs1042173379
BRCA1	NM_007294.3:c.344C>T	p.Pro115Leu		P115L, P68L	VUS	2015-06-08	criteria provided, multiple submitters, no conflicts	2	17	41256236	232058	236171	rs876659528
BRCA1	NM_007294.3:c.343C>T	p.Pro115Ser		P115S, P68S	VUS	2017-07-25	criteria provided, single submitter	1	17	41256237	482958	479546	rs1468589409
BRCA1	NM_007294.3:c.343C>A	p.Pro115Thr		P115T, P68T	VUS	2018-10-24	criteria provided, single submitter	1	17	41256237	462611	466917	rs1468589409
BRCA1	NM_007294.3:c.341C>G	p.Ser114Cys		S114C, S67C	VUS	2018-02-02	criteria provided, multiple submitters, no conflicts	2	17	41256239	185998	185117	rs786202620
BRCA1	NM_007294.3:c.339C>G	p.Asn113Lys		N113K, N66K	VUS	2017-11-27	criteria provided, multiple submitters, no conflicts	2	17	41256241	89058	94601	rs587779367
BRCA1	NM_007294.3:c.338A>G	p.Asn113Ser		N113S, N66S	VUS	2017-08-09	criteria provided, single submitter	1	17	41256242	136084	139796	rs587780800
BRCA1	NM_007294.3:c.334A>G	p.Asn112Asp		N112D, N65D	VUS	2018-09-19	criteria provided, multiple submitters, no conflicts	2	17	41256246	141794	151508	rs587782017
BRCA1	NM_007294.3:c.333A>C	p.Glu111Asp		E111D, E64D	VUS	2018-03-29	criteria provided, single submitter	1	17	41256247	569377	569177	rs1567810451
BRCA1	NM_007294.3:c.332A>T	p.Glu111Val		E111V, E64V	VUS	2017-05-26	criteria provided, single submitter	1	17	41256248	496365	487997	rs80357312
BRCA1	NM_007294.3:c.332A>C	p.Glu111Ala		E111A, E64A	VUS	2017-02-16	criteria provided, single submitter	1	17	41256248	54844	69511	rs80357312
BRCA1	NM_007294.3:c.328A>G	p.Lys110Glu		K110E, K63E	VUS	2017-12-06	criteria provided, single submitter	1	17	41256252	240790	242814	rs878854946
BRCA1	NM_007294.3:c.325A>G	p.Lys109Glu		K109E, K62E	VUS	2017-01-18	criteria provided, single submitter	1	17	41256255	479247	478721	rs1555596474
BRCA1	NM_007294.3:c.319T>A	p.Phe107Ile		F107I, F60I	VUS	2016-08-09	criteria provided, single submitter	1	17	41256261	240788	242815	rs878854944
BRCA1	NM_007294.3:c.316A>C	p.Asn106His		N106H, N59H	VUS	2014-10-01	criteria provided, single submitter	1	17	41256264	186420	185118	rs786202937
BRCA1	NM_007294.3:c.314A>G	p.Tyr105Cys		Y105C, Y58C	B	2015-08-10	reviewed by expert panel	3	17	41256266	54780	69447	rs28897673
BRCA1	NM_007294.3:c.304G>A	p.Ala102Thr		A102T, A55T	VUS	2016-10-25	criteria provided, single submitter	1	17	41256276	441426	435174	rs1555596491
BRCA1	NM_007294.3:c.302A>G	p.Tyr101Cys		Y101C, Y54C	VUS	2018-09-13	criteria provided, multiple submitters, no conflicts	2	17	41256278	141504	151218	rs587781798
BRCA1	NM_007294.3:c.301T>C	p.Tyr101His		Y101H, Y54H	VUS	2018-06-12	criteria provided, single submitter	1	17	41256885	489713	482998	rs1555596637
BRCA1	NM_007294.3:c.296T>C	p.Leu99Ser		L99S, L52S	VUS	2018-07-02	criteria provided, single submitter	1	17	41256890	584958	576007	rs1567811021
BRCA1	NM_007294.3:c.290C>T	p.Thr97Ile	RING	T97I, T50I	VUS	2016-05-03	criteria provided, single submitter	1	17	41256896	133721	137460	rs431825393
BRCA1	NM_007294.3:c.290C>G	p.Thr97Arg	RING	T97R, T50R	VUS	2018-03-06	criteria provided, multiple submitters, no conflicts	2	17	41256896	96909	102812	rs431825393
BRCA1	NM_007294.3:c.289A>G	p.Thr97Ala	RING	T97A, T50A	VUS	2016-04-15	criteria provided, single submitter	1	17	41256897	441379	435175	rs1404795980
BRCA1	NM_007294.3:c.287A>G	p.Asp96Gly	RING	D96G, D49G	VUS	2017-05-15	criteria provided, single submitter	1	17	41256899	220258	222681	rs864622444
BRCA1	NM_007294.3:c.286G>C	p.Asp96His	RING	D96H, D49H	VUS	2017-07-28	criteria provided, single submitter	1	17	41256900	462596	468071	rs80357110
BRCA1	NM_007294.3:c.286G>A	p.Asp96Asn	RING	D96N, D49N	VUS	2018-07-31	criteria provided, multiple submitters, no conflicts	2	17	41256900	54704	69371	rs80357110
BRCA1	NM_007294.3:c.274G>C	p.Ala92Pro	RING	A92P, A45P	VUS	2018-08-01	criteria provided, multiple submitters, no conflicts	2	17	41256912	216657	213335	rs863224755
BRCA1	NM_007294.3:c.272G>A	p.Cys91Tyr	RING	C91Y, C44Y	VUS	2018-03-25	criteria provided, single submitter	1	17	41256914	545480	535750	rs1333635543
BRCA1	NM_007294.3:c.271T>C	p.Cys91Arg	RING	C91R, C44R	VUS	2018-03-01	criteria provided, multiple submitters, no conflicts	2	17	41256915	187707	185119	rs786203939
BRCA1	NM_007294.3:c.269T>C	p.Ile90Thr	RING	I90T, I43T	VUS	2016-05-19	criteria provided, single submitter	1	17	41256917	54651	69318	rs80357174
BRCA1	NM_007294.3:c.268A>G	p.Ile90Val	RING	I90V, I43V	VUS	2016-08-01	criteria provided, single submitter	1	17	41256918	441388	435176	rs1555596673
BRCA1	NM_007294.3:c.266T>C	p.Ile89Thr	RING	I89T, I42T	VUS	2015-05-21	criteria provided, single submitter	1	17	41256920	54635	69302	rs80357097
BRCA1	NM_007294.3:c.259T>G	p.Leu87Val	RING	L87V, L40V	VUS	2018-12-19	criteria provided, multiple submitters, no conflicts	2	17	41256927	54614	69281	rs80357091
BRCA1	NM_007294.3:c.255G>T	p.Glu85Asp	RING	E85D, E38D	VUS	2018-07-29	criteria provided, multiple submitters, no conflicts	2	17	41256931	230500	236174	rs756499058
BRCA1	NM_007294.3:c.247G>A	p.Val83Ile	RING	V83I, V36I	VUS	2018-09-17	criteria provided, single submitter	1	17	41256939	629283	618700	rs1060502343
BRCA1	NM_007294.3:c.247G>T	p.Val83Phe	RING	V83F, V36F	VUS	2016-06-16	criteria provided, single submitter	1	17	41256939	409332	402561	rs1060502343
BRCA1	NM_007294.3:c.242A>T	p.Gln81Leu	RING	Q81L, Q34L	VUS	2015-09-30	criteria provided, single submitter	1	17	41256944	267217	262105	rs886040862
BRCA1	NM_007294.3:c.241C>G	p.Gln81Glu	RING	Q81E, Q34E	VUS	2017-01-26	criteria provided, single submitter	1	17	41256945	462586	468250	rs80357350
BRCA1	NM_007294.3:c.235T>G	p.Phe79Val	RING	F79V, F32V	VUS	2018-07-15	criteria provided, single submitter	1	17	41256951	662065	646059
BRCA1	NM_007294.3:c.230C>T	p.Thr77Met	RING	T77M, T30M	VUS	2018-10-24	criteria provided, multiple submitters, no conflicts	2	17	41256956	54529	69196	rs80357209
BRCA1	NM_007294.3:c.230C>G	p.Thr77Arg	RING	T77R, T30R	VUS	2017-10-19	criteria provided, single submitter	1	17	41256956	54528	69195	rs80357209
BRCA1	NM_007294.3:c.222A>C	p.Gln74His	RING	Q74H, Q27H	VUS	2018-07-23	criteria provided, single submitter	1	17	41256964	182124	180892	rs730881465
BRCA1	NM_007294.3:c.220C>A	p.Gln74Lys	RING	Q74K, Q27K	VUS	2018-10-18	criteria provided, single submitter	1	17	41256966	629710	618701	rs80357234
BRCA1	NM_007294.3:c.216C>G	p.Ser72Arg	RING	S72R, S25R	VUS	2018-06-06	criteria provided, multiple submitters, no conflicts	2	17	41256970	182123	180893	rs80356967
BRCA1	NM_007294.3:c.212G>C	p.Arg71Thr	RING	R71T, R24T	P/LP	2017-08-07	criteria provided, multiple submitters, no conflicts	2	17	41258473	267512	262989	rs80356913
BRCA1	NM_007294.3:c.212G>T	p.Arg71Met	RING	R71M, R24M	P/LP	2017-06-26	criteria provided, multiple submitters, no conflicts	2	17	41258473	185705	185125	rs80356913
BRCA1	NM_007294.3:c.212G>A	p.Arg71Lys	RING	R71K, R24K	P	2015-10-02	criteria provided, multiple submitters, no conflicts	2	17	41258473	54471	69138	rs80356913
BRCA1	NM_007299.4:c.211A>G	p.Arg71Gly	RING	R71G, R24G	P	2018-12-03	criteria provided, multiple submitters, no conflicts	2	17	41258474	17693	32732	rs80357382
BRCA1	NM_007294.3:c.206C>T	p.Thr69Ile	RING	T69I, T22I	VUS	2018-05-03	criteria provided, multiple submitters, no conflicts	2	17	41258479	441428	435177	rs273898675
BRCA1	NM_007294.3:c.203T>G	p.Ile68Arg	RING	I68R, I21R	VUS	2017-08-21	criteria provided, single submitter	1	17	41258482	54445	69112	rs80357116
BRCA1	NM_007294.3:c.203T>A	p.Ile68Lys	RING	I68K, I21K	VUS	2016-06-09	criteria provided, single submitter	1	17	41258482	54444	69111	rs80357116
BRCA1	NM_007294.3:c.202A>G	p.Ile68Val	RING	I68V, I21V	VUS	2018-05-21	criteria provided, multiple submitters, no conflicts	2	17	41258483	479193	478888	rs1555597195
BRCA1	NM_007294.3:c.201T>G	p.Asp67Glu	RING	D67E, D20E	VUS	2016-06-14	criteria provided, single submitter	1	17	41258484	54439	69106	rs80357033
BRCA1	NM_007294.3:c.200A>T	p.Asp67Val	RING	D67V, D20V	VUS	2016-11-06	criteria provided, single submitter	1	17	41258485	409307	402154	rs1060502331
BRCA1	NM_007299.4:c.199G>T	p.Asp67Tyr	RING	D67Y, D20Y	B	2015-08-10	reviewed by expert panel	3	17	41258486	54431	69098	rs80357102
BRCA1	NM_007294.3:c.193A>G	p.Lys65Glu	RING	K65E, K18E	VUS	2017-10-18	criteria provided, single submitter	1	17	41258492	531303	531351	rs756948486
BRCA1	NM_007294.3:c.191G>C	p.Cys64Ser	RING	C64S, C17S	VUS	2017-01-17	criteria provided, single submitter	1	17	41258494	462571	468251	rs55851803
BRCA1	NM_007294.3:c.191G>A	p.Cys64Tyr	RING	C64Y, C17Y	P/LP	2018-12-10	criteria provided, multiple submitters, no conflicts	2	17	41258494	54400	69067	rs55851803
BRCA1	NM_007294.3:c.190T>C	p.Cys64Arg	RING	C64R, C17R	P	2017-08-28	criteria provided, multiple submitters, no conflicts	2	17	41258495	54394	69061	rs80357064
BRCA1	NM_007294.3:c.190T>G	p.Cys64Gly	RING	C64G, C17G	P	2018-10-17	criteria provided, multiple submitters, no conflicts	2	17	41258495	17660	32699	rs80357064
BRCA1	NM_007294.3:c.189A>T	p.Leu63Phe	RING	L63F, L16F	VUS	2018-11-28	criteria provided, multiple submitters, no conflicts	2	17	41258496	54389	69056	rs80356956
BRCA1	NM_007294.3:c.185C>G	p.Pro62Arg	RING	P62R, P15R	VUS	2014-06-30	criteria provided, single submitter	1	17	41258500	185578	185126	rs786202286
BRCA1	NM_007294.3:c.182G>A	p.Cys61Tyr	RING	C61Y, C14Y	P	2017-08-08	criteria provided, multiple submitters, no conflicts	2	17	41258503	54364	69031	rs80357093
BRCA1	NM_007294.3:c.181T>C	p.Cys61Arg	RING	C61R, C14R	P/LP	2018-02-07	criteria provided, multiple submitters, no conflicts	2	17	41258504	54360	69027	rs28897672
BRCA1	NM_007294.3:c.181T>A	p.Cys61Ser	RING	C61S, C14S	P	2015-10-02	criteria provided, single submitter	1	17	41258504	54359	69026	rs28897672
BRCA1	NM_007299.4:c.181T>G	p.Cys61Gly	RING	C61G, C14G	P	2015-08-10	reviewed by expert panel	3	17	41258504	17661	32700	rs28897672
BRCA1	NM_007294.3:c.179A>G	p.Gln60Arg	RING	Q60R, Q13R	VUS	2018-10-16	criteria provided, multiple submitters, no conflicts	2	17	41258506	141093	150807	rs373655067
BRCA1	NM_007294.3:c.172C>T	p.Pro58Ser	RING	P58S, P11S	VUS	2016-03-14	criteria provided, single submitter	1	17	41258513	252393	246829	rs397508904
BRCA1	NM_007294.3:c.172C>A	p.Pro58Thr	RING	P58T, P11T	VUS	2018-09-19	criteria provided, multiple submitters, no conflicts	2	17	41258513	182122	180894	rs397508904
BRCA1	NM_007294.3:c.172C>G	p.Pro58Ala	RING	P58A, P11A	VUS	2017-05-08	criteria provided, multiple submitters, no conflicts	2	17	41258513	54337	69004	rs397508904
BRCA1	NM_007294.3:c.169G>A	p.Gly57Arg	RING	G57R, G10R	VUS	2017-02-02	criteria provided, single submitter	1	17	41258516	482934	478819	rs879255289
BRCA1	NM_007294.3:c.169G>C	p.Gly57Arg	RING	G57R, G10R	VUS	2017-01-19	criteria provided, multiple submitters, no conflicts	2	17	41258516	252391	246830	rs879255289
BRCA1	NM_007294.3:c.160C>A	p.Gln54Lys	RING	Q54K, Q7K	VUS	2018-06-04	criteria provided, single submitter	1	17	41258525	91559	97036	rs80356864
BRCA1	NM_007294.3:c.155T>C	p.Leu52Pro	RING	L52P, L5P	VUS	2018-07-08	criteria provided, multiple submitters, no conflicts	2	17	41258530	409340	402567	rs1060502346
BRCA1	NM_007294.3:c.152T>C	p.Leu51Pro	RING	L51P, L4P	VUS	2014-08-20	criteria provided, single submitter	1	17	41258533	433685	427573	rs1555597285
BRCA1	NM_007294.3:c.150A>T	p.Lys50Asn	RING	K50N, K3N	VUS	2017-07-27	criteria provided, single submitter	1	17	41258535	479269	478822	rs1555597289
BRCA1	NM_007294.3:c.144G>A	p.Met48Ile	RING	M48I, M1I	VUS	2018-07-02	criteria provided, multiple submitters, no conflicts	2	17	41258541	156487	166252	rs587783040
BRCA1	NM_007294.3:c.140G>T	p.Cys47Phe	RING	C47F	P/LP	2018-09-04	criteria provided, multiple submitters, no conflicts	2	17	41258545	54247	68914	rs80357150
BRCA1	NM_007294.3:c.139T>C	p.Cys47Arg	RING	C47R	VUS	2018-12-17	criteria provided, single submitter	1	17	41258546	651975	646060
BRCA1	NM_007294.3:c.139T>A	p.Cys47Ser	RING	C47S	P	2015-10-02	criteria provided, single submitter	1	17	41258546	267508	262990	rs80357370
BRCA1	NM_007294.3:c.139T>G	p.Cys47Gly	RING	C47G	LP	2016-05-13	criteria provided, single submitter	1	17	41258546	54242	68909	rs80357370
BRCA1	NM_007294.3:c.135A>T	p.Lys45Asn	RING	K45N	VUS	2016-06-21	criteria provided, single submitter	1	17	41258550	54219	68886	rs80356883
BRCA1	NM_007294.3:c.134A>C	p.Lys45Thr	RING	K45T	VUS	2018-12-17	criteria provided, multiple submitters, no conflicts	2	17	41267743	37402	45958	rs80356863
BRCA1	NM_007294.3:c.133A>C	p.Lys45Gln	RING	K45Q	B	2015-08-10	reviewed by expert panel	3	17	41267744	183950	185127	rs769650474
BRCA1	NM_007294.3:c.132C>G	p.Cys44Trp	RING	C44W	VUS	2018-09-24	criteria provided, single submitter	1	17	41267745	647970	646061
BRCA1	NM_007294.3:c.131G>T	p.Cys44Phe	RING	C44F	P	2018-10-31	criteria provided, multiple submitters, no conflicts	2	17	41267746	54200	68867	rs80357446
BRCA1	NM_007294.3:c.131G>A	p.Cys44Tyr	RING	C44Y	P	2015-08-10	reviewed by expert panel	3	17	41267746	54199	68866	rs80357446
BRCA1	NM_007294.3:c.130T>A	p.Cys44Ser	RING	C44S	P	2015-08-10	reviewed by expert panel	3	17	41267747	54191	68858	rs80357327
BRCA1	NM_007294.3:c.128T>C	p.Phe43Ser	RING	F43S	VUS	2018-07-24	criteria provided, multiple submitters, no conflicts	2	17	41267749	441341	435179	rs1298544053
BRCA1	NM_007294.3:c.127T>C	p.Phe43Leu	RING	F43L	VUS	2016-02-26	criteria provided, single submitter	1	17	41267750	441319	435180	rs1555599214
BRCA1	NM_007294.3:c.124A>C	p.Ile42Leu	RING	I42L	VUS	2016-10-05	criteria provided, single submitter	1	17	41267753	422425	410033	rs80357163
BRCA1	NM_007294.3:c.122A>G	p.His41Arg	RING	H41R	P	2015-08-10	reviewed by expert panel	3	17	41267755	54166	68833	rs80357276
BRCA1	NM_007294.3:c.121C>T	p.His41Tyr	RING	H41Y	VUS	2018-05-01	criteria provided, single submitter	1	17	41267756	580736	569193
BRCA1	NM_007294.3:c.121C>A	p.His41Asn	RING	H41N	VUS	2018-05-05	criteria provided, multiple submitters, no conflicts	2	17	41267756	409353	402573	rs1060502353
BRCA1	NM_007294.3:c.118G>A	p.Asp40Asn	RING	D40N	VUS	2016-03-23	criteria provided, single submitter	1	17	41267759	252392	246831	rs879255290
BRCA1	NM_007294.3:c.117T>G	p.Cys39Trp	RING	C39W	P/LP	2018-09-17	criteria provided, multiple submitters, no conflicts	2	17	41267760	267497	262993	rs886040898
BRCA1	NM_007294.3:c.116G>A	p.Cys39Tyr	RING	C39Y	P	2017-08-19	criteria provided, multiple submitters, no conflicts	2	17	41267761	37392	45948	rs80357498
BRCA1	NM_007294.3:c.115T>G	p.Cys39Gly	RING	C39G	P/LP	2016-10-17	criteria provided, multiple submitters, no conflicts	2	17	41267762	54153	68820	rs80357164
BRCA1	NM_007294.3:c.115T>C	p.Cys39Arg	RING	C39R	P	2015-08-10	reviewed by expert panel	3	17	41267762	54152	68819	rs80357164
BRCA1	NM_007294.3:c.115T>A	p.Cys39Ser	RING	C39S	P/LP	2018-06-26	criteria provided, multiple submitters, no conflicts	2	17	41267762	54151	68818	rs80357164
BRCA1	NM_007294.3:c.114G>T	p.Lys38Asn	RING	K38N	VUS	2016-06-17	criteria provided, single submitter	1	17	41267763	54147	68814	rs1800062
BRCA1	NM_007294.3:c.110C>G	p.Thr37Arg	RING	T37R	LP	2018-05-04	criteria provided, single submitter	1	17	41267767	54132	68799	rs80356880
BRCA1	NM_007294.3:c.110C>A	p.Thr37Lys	RING	T37K	P	2015-08-10	reviewed by expert panel	3	17	41267767	54131	68798	rs80356880
BRCA1	NM_007294.3:c.107C>A	p.Ser36Tyr	RING	S36Y	VUS	2018-06-12	criteria provided, multiple submitters, no conflicts	2	17	41267770	219742	222683	rs183557525
BRCA1	NM_007294.3:c.106T>A	p.Ser36Thr	RING	S36T	VUS	2018-07-15	criteria provided, multiple submitters, no conflicts	2	17	41267771	489704	483001	rs905812561
BRCA1	NM_007294.3:c.103G>T	p.Val35Phe	RING	V35F	VUS	2018-07-02	criteria provided, multiple submitters, no conflicts	2	17	41267774	252386	246832	rs879255284
BRCA1	NM_007294.3:c.101C>T	p.Pro34Leu	RING	P34L	VUS	2014-10-22	criteria provided, single submitter	1	17	41267776	186913	185129	rs786203319
BRCA1	NM_007294.3:c.100C>T	p.Pro34Ser	RING	P34S	VUS	2016-07-12	criteria provided, multiple submitters, no conflicts	2	17	41267777	418671	410034	rs1064793357
BRCA1	NM_007294.3:c.98A>C	p.Glu33Ala	RING	E33A	VUS	2017-01-18	criteria provided, multiple submitters, no conflicts	2	17	41267779	234092	236180	rs876660844
BRCA1	NM_007294.3:c.97G>C	p.Glu33Gln	RING	E33Q	VUS	2018-12-06	criteria provided, multiple submitters, no conflicts	2	17	41267780	55769	70436	rs80357066
BRCA1	NM_007294.3:c.86A>G	p.Glu29Gly	RING	E29G	VUS	2018-11-13	criteria provided, multiple submitters, no conflicts	2	17	41267791	231722	236181	rs773841328
BRCA1	NM_007294.3:c.83T>C	p.Leu28Pro	RING	L28P	VUS	2018-07-31	criteria provided, multiple submitters, no conflicts	2	17	41267794	55732	70399	rs80357266
BRCA1	NM_007294.3:c.80G>T	p.Cys27Phe	RING	C27F	VUS	2018-02-01	criteria provided, multiple submitters, no conflicts	2	17	41276034	481469	478848	rs1064793052
BRCA1	NM_007294.3:c.80G>C	p.Cys27Ser	RING	C27S	VUS	2014-10-27	criteria provided, single submitter	1	17	41276034	418064	410036	rs1064793052
BRCA1	NM_007294.3:c.74C>T	p.Pro25Leu	RING	P25L	VUS	2016-02-09	criteria provided, multiple submitters, no conflicts	2	17	41276040	232955	236182	rs876660096
BRCA1	NM_007294.3:c.72T>G	p.Cys24Trp	RING	C24W	LP	2018-11-01	criteria provided, single submitter	1	17	41276042	652430	646062
BRCA1	NM_007294.3:c.71G>A	p.Cys24Tyr	RING	C24Y	VUS	2016-09-12	criteria provided, multiple submitters, no conflicts	2	17	41276043	55678	70345	rs80357198
BRCA1	NM_007294.3:c.70T>G	p.Cys24Gly	RING	C24G	VUS	2018-08-30	criteria provided, single submitter	1	17	41276044	649351	646063
BRCA1	NM_007294.3:c.70T>A	p.Cys24Ser	RING	C24S	VUS	2018-11-07	criteria provided, single submitter	1	17	41276044	638952	646064
BRCA1	NM_007294.3:c.70T>C	p.Cys24Arg	RING	C24R	P/LP	2016-05-11	criteria provided, multiple submitters, no conflicts	2	17	41276044	55674	70341	rs80357410
BRCA1	NM_007294.3:c.69G>C	p.Glu23Asp	RING	E23D	VUS	2016-04-24	criteria provided, multiple submitters, no conflicts	2	17	41276045	232427	236183	rs766004110
BRCA1	NM_007294.3:c.67G>C	p.Glu23Gln	RING	E23Q	VUS	2016-11-23	criteria provided, single submitter	1	17	41276047	441390	435181	rs372047427
BRCA1	NM_007294.3:c.66A>C	p.Leu22Phe	RING	L22F	VUS	2014-07-31	criteria provided, single submitter	1	17	41276048	185882	185130	rs786202533
BRCA1	NM_007294.3:c.65T>C	p.Leu22Ser	RING	L22S	P	2015-08-10	reviewed by expert panel	3	17	41276049	55656	70323	rs80357438
BRCA1	NM_007294.3:c.61A>G	p.Ile21Val	RING	I21V	LB	2017-05-09	criteria provided, multiple submitters, no conflicts	2	17	41276053	55648	70315	rs80357406
BRCA1	NM_007294.3:c.60A>C	p.Lys20Asn	RING	K20N	VUS	2018-07-02	criteria provided, multiple submitters, no conflicts	2	17	41276054	182121	180895	rs202168814
BRCA1	NM_007294.3:c.53T>G	p.Met18Arg	RING	M18R	VUS	2018-11-30	criteria provided, single submitter	1	17	41276061	531241	531135	rs80356929
BRCA1	NM_007294.3:c.53T>C	p.Met18Thr	RING	M18T	LP	2018-08-18	criteria provided, multiple submitters, no conflicts	2	17	41276061	37664	46220	rs80356929
BRCA1	NM_007294.3:c.49G>T	p.Ala17Ser	RING	A17S	VUS	2018-08-29	criteria provided, single submitter	1	17	41276065	489728	483006	rs1402064476
BRCA1	NM_007294.3:c.48T>A	p.Asn16Lys	RING	N16K	VUS	2016-07-14	criteria provided, single submitter	1	17	41276066	479225	478851	rs1555600963
BRCA1	NM_007294.3:c.44T>C	p.Ile15Thr	RING	I15T	VUS	2018-06-21	criteria provided, multiple submitters, no conflicts	2	17	41276070	55217	69884	rs80357316
BRCA1	NM_007294.3:c.37A>G	p.Asn13Asp	RING	N13D	VUS	2018-07-06	criteria provided, single submitter	1	17	41276077	666101	646065
BRCA1	NM_007294.3:c.35A>G	p.Gln12Arg	RING	Q12R	VUS	2016-06-07	criteria provided, single submitter	1	17	41276079	441517	435182	rs1555601006
BRCA1	NM_007294.3:c.34C>G	p.Gln12Glu	RING	Q12E	VUS	2018-09-10	criteria provided, single submitter	1	17	41276080	647021	646066
BRCA1	NM_007294.3:c.32T>G	p.Val11Gly	RING	V11G	VUS	2018-07-05	criteria provided, multiple submitters, no conflicts	2	17	41276082	245973	245057	rs80357017
BRCA1	NM_007294.3:c.31G>C	p.Val11Leu	RING	V11L	VUS	2017-08-28	criteria provided, multiple submitters, no conflicts	2	17	41276083	438922	432927	rs1555601019
BRCA1	NM_007294.3:c.25G>C	p.Glu9Gln	RING	E9Q	VUS	2018-10-30	criteria provided, single submitter	1	17	41276089	630444	618705	rs1567823437
BRCA1	NM_007294.3:c.19C>A	p.Arg7Ser		R7S	VUS	2017-10-30	criteria provided, single submitter	1	17	41276095	531388	531401	rs80356994
BRCA1	NM_007294.3:c.16C>T	p.Leu6Phe		L6F	VUS	2018-11-20	criteria provided, single submitter	1	17	41276098	658584	646067
BRCA1	NM_007294.3:c.14C>T	p.Ala5Val		A5V	VUS	2018-05-22	criteria provided, single submitter	1	17	41276100	576432	569198	rs1335137805
BRCA1	NM_007294.3:c.11C>T	p.Ser4Phe		S4F	VUS	2017-12-05	criteria provided, multiple submitters, no conflicts	2	17	41276103	186697	185132	rs786203152
BRCA1	NM_007294.3:c.9A>T	p.Leu3Phe		L3F	VUS	2015-10-02	criteria provided, single submitter	1	17	41276105	441496	435183	rs780157871
BRCA2	NM_000059.3:c.7A>G	p.Ile3Val		I3V	VUS	2018-09-27	criteria provided, multiple submitters, no conflicts	2	13	32890604	231466	234590	rs770479195
BRCA2	NM_000059.3:c.8T>C	p.Ile3Thr		I3T	VUS	2014-10-28	criteria provided, single submitter	1	13	32890605	433743	427337	rs1555280096
BRCA2	NM_000059.3:c.11G>C	p.Gly4Ala		G4A	VUS	2018-01-15	criteria provided, multiple submitters, no conflicts	2	13	32890608	187296	183611	rs587782137
BRCA2	NM_000059.3:c.16A>C	p.Lys6Gln		K6Q	VUS	2015-05-22	criteria provided, single submitter	1	13	32890613	195009	192171	rs794727232
BRCA2	NM_000059.3:c.26C>G	p.Pro9Arg		P9R	VUS	2016-12-06	criteria provided, single submitter	1	13	32890623	409524	399124	rs80358527
BRCA2	NM_000059.3:c.28A>C	p.Thr10Pro		T10P	VUS	2018-10-19	criteria provided, single submitter	1	13	32890625	641246	641633
BRCA2	NM_000059.3:c.29C>T	p.Thr10Ile		T10I	VUS	2018-02-01	criteria provided, single submitter	1	13	32890626	578213	568295
BRCA2	NM_000059.3:c.29C>A	p.Thr10Lys		T10K	VUS	2016-02-05	criteria provided, multiple submitters, no conflicts	2	13	32890626	375446	362213	rs1057519494
BRCA2	NM_000059.3:c.31T>G	p.Phe11Val		F11V	VUS	2018-10-16	criteria provided, single submitter	1	13	32890628	628204	617913	rs1566214589
BRCA2	NM_000059.3:c.33T>G	p.Phe11Leu		F11L	VUS	2017-09-11	criteria provided, multiple submitters, no conflicts	2	13	32890630	483127	477105	rs1555280103
BRCA2	NM_000059.3:c.34T>G	p.Phe12Val		F12V	VUS	2018-08-01	criteria provided, multiple submitters, no conflicts	2	13	32890631	51477	66145	rs80358597
BRCA2	NM_000059.3:c.35T>C	p.Phe12Ser		F12S	VUS	2018-05-25	criteria provided, multiple submitters, no conflicts	2	13	32890632	142987	152701	rs587782872
BRCA2	NM_000059.3:c.37G>A	p.Glu13Lys		E13K	VUS	2017-02-08	criteria provided, multiple submitters, no conflicts	2	13	32890634	418560	408825	rs80358622
BRCA2	NM_000059.3:c.39A>C	p.Glu13Asp		E13D	VUS	2016-01-05	criteria provided, single submitter	1	13	32890636	485409	476516	rs1555280111
BRCA2	NM_000059.3:c.43T>C	p.Phe15Leu		F15L	VUS	2015-05-07	criteria provided, single submitter	1	13	32890640	419023	408826	rs1064793592
BRCA2	NM_000059.3:c.47A>G	p.Lys16Arg		K16R	VUS	2015-08-21	criteria provided, single submitter	1	13	32890644	233489	234591	rs876660440
BRCA2	NM_000059.3:c.52C>T	p.Arg18Cys		R18C	VUS	2018-09-19	criteria provided, multiple submitters, no conflicts	2	13	32890649	184598	183614	rs786201560
BRCA2	NM_000059.3:c.53G>A	p.Arg18His		R18H	B	2015-08-10	reviewed by expert panel	3	13	32890650	51855	66523	rs80358762
BRCA2	NM_000059.3:c.56G>A	p.Cys19Tyr		C19Y	VUS	2018-06-12	criteria provided, single submitter	1	13	32890653	630960	617914	rs1370260227
BRCA2	NM_000059.3:c.56G>T	p.Cys19Phe		C19F	VUS	2018-04-23	criteria provided, single submitter	1	13	32890653	491295	484728	rs1370260227
BRCA2	NM_000059.3:c.59A>G	p.Asn20Ser		N20S	VUS	2018-10-16	criteria provided, multiple submitters, no conflicts	2	13	32890656	91433	96910	rs398122544
BRCA2	NM_000059.3:c.62A>G	p.Lys21Arg		K21R	VUS	2018-11-12	criteria provided, multiple submitters, no conflicts	2	13	32890659	38033	46589	rs397507367
BRCA2	NM_000059.3:c.67G>T	p.Asp23Tyr		D23Y	P	2015-10-02	criteria provided, single submitter	1	13	32890664	52185	66853	rs397507881
BRCA2	NM_000059.3:c.68A>G	p.Asp23Gly		D23G	VUS	2018-10-05	criteria provided, single submitter	1	13	32893214	628280	617915	rs774521832
BRCA2	NM_000059.3:c.68A>T	p.Asp23Val		D23V	VUS	2015-03-13	criteria provided, single submitter	1	13	32893214	230955	234592	rs774521832
BRCA2	NM_000059.3:c.73G>A	p.Gly25Arg		G25R	VUS	2016-05-24	criteria provided, single submitter	1	13	32893219	52318	66986	rs80358961
BRCA2	NM_000059.3:c.77C>T	p.Pro26Leu		P26L	VUS	2018-01-03	criteria provided, single submitter	1	13	32893223	619651	611158	rs1566215668
BRCA2	NM_000059.3:c.81A>G	p.Ile27Met		I27M	VUS	2018-05-07	criteria provided, multiple submitters, no conflicts	2	13	32893227	481566	476533	rs1555280333
BRCA2	NM_000059.3:c.82A>G	p.Ser28Gly		S28G	VUS	2015-09-19	criteria provided, single submitter	1	13	32893228	220292	222273	rs864622464
BRCA2	NM_000059.3:c.83G>A	p.Ser28Asn		S28N	VUS	2017-03-29	criteria provided, multiple submitters, no conflicts	2	13	32893229	418074	408828	rs1064793060
BRCA2	NM_000059.3:c.85C>G	p.Leu29Val		L29V	VUS	2017-09-14	criteria provided, single submitter	1	13	32893231	483139	477114	rs1424422846
BRCA2	NM_000059.3:c.88A>G	p.Asn30Asp		N30D	VUS	2016-09-27	criteria provided, single submitter	1	13	32893234	495512	487637	rs1253463092
[truncated: 3,721 more rows]

## Sheet: 2. Full_includes_CIP_and_0_star
Gene	c.	p.	Region	Protein change (all transcripts)	Clinical significance	Last reviewed	Review status	Stars	GRCh37Chromosome	GRCh37Location	VariationID	AlleleID(s)	dbSNP ID
BRCA1	NM_007294.3:c.5588A>G	p.Tyr1863Cys		Y1863C, Y1884C, Y1816C, Y759C	VUS	2018-08-07	criteria provided, single submitter	1	17	41197699	631316	618547	rs1567756242
BRCA1	NM_007294.3:c.5587T>G	p.Tyr1863Asp		Y1863D, Y759D, Y1816D, Y1884D	VUS	2018-11-30	criteria provided, multiple submitters, no conflicts	2	17	41197700	231744	235922	rs763740623
BRCA1	NM_007294.3:c.5585A>G	p.His1862Arg		H1862R, H758R, H1815R, H1883R	VUS	2017-07-10	criteria provided, single submitter	1	17	41197702	462678	467871	rs80357183
BRCA1	NM_007294.3:c.5585A>T	p.His1862Leu		H1862L, H1815L, H1883L, H758L	VUS	2018-05-21	criteria provided, multiple submitters, no conflicts	2	17	41197702	55637	70304	rs80357183
BRCA1	NM_007294.3:c.5579A>C	p.His1860Pro		H1860P, H1881P, H756P, H1813P	B	2012-07-13	no assertion criteria provided	0	17	41197708	41833	50272	rs201196020
BRCA1	NM_007294.3:c.5576C>G	p.Pro1859Arg	BRCT repeats	P1859R, P1812R, P755R, P1880R	B	2015-08-10	reviewed by expert panel	3	17	41197711	55634	70301	rs80357322
BRCA1	NM_007294.3:c.5575C>T	p.Pro1859Ser	BRCT repeats	P1859S, P1812S, P1880S, P755S	VUS	2018-06-11	criteria provided, multiple submitters, no conflicts	2	17	41197712	462677	468103	rs1555574342
BRCA1	NM_007294.3:c.5575C>A	p.Pro1859Thr	BRCT repeats	P1859T, P1812T, P1880T, P755T	VUS	2017-06-30	criteria provided, single submitter	1	17	41197712	462676	468106	rs1555574342
BRCA1	NM_007294.3:c.5574C>G	p.Ile1858Met	BRCT repeats	I1858M, I1811M, I1879M, I754M	VUS	2018-12-07	criteria provided, multiple submitters, no conflicts	2	17	41197713	438943	432890	rs876659941
BRCA1	NM_007294.3:c.5573T>C	p.Ile1858Thr	BRCT repeats	I1858T, I754T, I1879T, I1811T	CIP_Minor	2018-09-04	criteria provided, conflicting interpretations	1	17	41197714	186496	184863	rs755427809
BRCA1	NM_007294.3:c.5572A>T	p.Ile1858Phe	BRCT repeats	I1858F, I1811F, I1879F, I754F	VUS	2016-11-28	criteria provided, single submitter	1	17	41197715	409352	402454	rs765656957
BRCA1	NM_007294.3:c.5572A>C	p.Ile1858Leu	BRCT repeats	I1858L, I1879L, I1811L, I754L	B	2015-08-10	reviewed by expert panel	3	17	41197715	183951	184864	rs765656957
BRCA1	NM_007294.3:c.5571G>T	p.Gln1857His	BRCT repeats	Q1857H, Q753H, Q1878H, Q1810H	VUS	2018-10-30	criteria provided, multiple submitters, no conflicts	2	17	41197716	246518	245017	rs28897699
BRCA1	NM_007294.3:c.5571G>C	p.Gln1857His	BRCT repeats	Q1857H, Q1810H, Q1878H, Q753H	VUS	2014-06-02	criteria provided, single submitter	1	17	41197716	185265	184865	rs28897699
BRCA1	NM_007294.3:c.5566C>A	p.Pro1856Thr	BRCT repeats	P1856T, P1809T, P752T, P1877T	VUS	2017-08-23	criteria provided, single submitter	1	17	41197721	409334	401936	rs80357274
BRCA1	NM_007294.3:c.5566C>T	p.Pro1856Ser	BRCT repeats	P1856S, P1809S, P752S, P1877S	LB	2018-05-03	criteria provided, multiple submitters, no conflicts	2	17	41197721	55632	70299	rs80357274
BRCA1	NM_007294.3:c.5564T>C	p.Ile1855Thr	BRCT repeats	I1855T, I1808T, I751T, I1876T	VUS	2016-07-26	criteria provided, single submitter	1	17	41197723	482917	478640	rs900082291
BRCA1	NM_007294.3:c.5561T>C	p.Leu1854Pro	BRCT repeats	L1854P, L1875P, L750P, L1807P	VUS	2017-01-06	criteria provided, single submitter	1	17	41197726	55631	70298	rs80356996
BRCA1	NM_007294.3:c.5558A>G	p.Tyr1853Cys	BRCT repeats	Y1853C, Y1806C, Y749C, Y1874C	LP	2018-05-07	criteria provided, multiple submitters, no conflicts	2	17	41197729	55627	70294	rs80357258
BRCA1	NM_007294.3:c.5555C>T	p.Thr1852Ile	BRCT repeats	T1852I, T1805I, T1873I, T748I	VUS	2016-05-04	criteria provided, multiple submitters, no conflicts	2	17	41197732	182174	180811	rs730881502
BRCA1	NM_007294.3:c.5554A>G	p.Thr1852Ala	BRCT repeats	T1852A, T1805A, T1873A, T748A	VUS	2016-09-02	criteria provided, single submitter	1	17	41197733	441287	435102	rs1555574370
BRCA1	NM_007294.3:c.5553C>A	p.Asp1851Glu	BRCT repeats	D1851E, D1872E, D747E, D1804E	VUS	2003-12-23	no assertion criteria provided	0	17	41197734	55624	70291	rs80357326
BRCA1	NM_007294.3:c.5540G>T	p.Cys1847Phe	BRCT repeats	C1847F, C1800F, C1868F, C743F	VUS	2018-02-14	criteria provided, single submitter	1	17	41197747	582037	569065	rs1182000313
BRCA1	NM_007294.3:c.5538G>C	p.Gln1846His	BRCT repeats	Q1846H, Q1867H, Q742H, Q1799H	VUS	2018-07-15	criteria provided, multiple submitters, no conflicts	2	17	41197749	482930	478549	rs80356849
BRCA1	NM_007294.3:c.5534A>G	p.Tyr1845Cys	BRCT repeats	Y1845C, Y1866C, Y1798C, Y741C	VUS	2015-08-03	criteria provided, single submitter	1	17	41197753	233238	235925	rs876660280
BRCA1	NM_007294.3:c.5531T>C	p.Leu1844Pro	BRCT repeats	L1844P, L740P, L1797P, L1865P	VUS	2015-08-18	criteria provided, single submitter	1	17	41197756	419732	409940	rs80357323
BRCA1	NM_007294.3:c.5531T>G	p.Leu1844Arg	BRCT repeats	L1844R, L740R, L1865R, L1797R	VUS	2018-08-14	criteria provided, multiple submitters, no conflicts	2	17	41197756	55615	70282	rs80357323
BRCA1	NM_007294.3:c.5530C>A	p.Leu1844Ile	BRCT repeats	L1844I, L1865I, L740I, L1797I	VUS	2016-06-10	criteria provided, single submitter	1	17	41197757	482889	478642	rs1471435242
BRCA1	NM_007294.3:c.5529_5530delinsCA	p.Leu1844Ile	BRCT repeats	L1844I	VUS	2018-09-16	criteria provided, multiple submitters, no conflicts	2	17	41197757 - 41197758	438942	432891	rs1555574389
BRCA1	NM_007294.3:c.5528C>T	p.Ala1843Val	BRCT repeats	A1843V, A1864V, A739V, A1796V	VUS	2018-10-10	criteria provided, multiple submitters, no conflicts	2	17	41197759	496396	487931	rs730881447
BRCA1	NM_007294.3:c.5528C>A	p.Ala1843Glu	BRCT repeats	A1843E, A1864E, A739E, A1796E	VUS	2016-08-10	criteria provided, multiple submitters, no conflicts	2	17	41197759	182082	180812	rs730881447
BRCA1	NM_007294.3:c.5527G>C	p.Ala1843Pro	BRCT repeats	A1843P, A1796P, A739P, A1864P	LP	2018-08-13	criteria provided, multiple submitters, no conflicts	2	17	41197760	55614	70281	rs80357019
BRCA1	NM_007294.3:c.5525T>A	p.Val1842Glu	BRCT repeats	V1842E, V738E, V1863E, V1795E	VUS	2017-02-09	criteria provided, single submitter	1	17	41197762	481475	478643	rs1555574400
BRCA1	NM_007294.3:c.5522G>C	p.Ser1841Thr	BRCT repeats	S1841T, S737T, S1862T, S1794T	VUS	2018-10-12	criteria provided, multiple submitters, no conflicts	2	17	41197765	423044	409941	rs80357368
BRCA1	NM_007294.3:c.5522G>A	p.Ser1841Asn	BRCT repeats	S1841N, S1862N, S737N, S1794N	VUS	2018-08-07	criteria provided, multiple submitters, no conflicts	2	17	41197765	55613	70280	rs80357368
BRCA1	NM_007294.3:c.5521A>C	p.Ser1841Arg	BRCT repeats	S1841R, S1862R, S737R, S1794R	LP	2014-06-26	criteria provided, single submitter	1	17	41197766	37681	46237	rs80357299
BRCA1	NM_007294.3:c.5518G>T	p.Asp1840Tyr	BRCT repeats	D1793Y, D1840Y, D736Y, D1861Y	VUS	2018-07-13	criteria provided, single submitter	1	17	41197769	648216	645917
BRCA1	NM_007294.3:c.5518G>A	p.Asp1840Asn	BRCT repeats	D1840N, D1793N, D1861N, D736N	VUS	2018-05-23	criteria provided, single submitter	1	17	41197769	580534	574463	rs1567756588
BRCA1	NM_007294.3:c.5516T>C	p.Leu1839Ser	BRCT repeats	L1839S, L1792S, L735S, L1860S	VUS	2018-07-31	criteria provided, multiple submitters, no conflicts	2	17	41197771	91656	97133	rs398122702
BRCA1	NM_007294.3:c.5513T>G	p.Val1838Gly	BRCT repeats	V1838G, V1859G, V1791G, V734G	LP	2015-07-01	criteria provided, single submitter	1	17	41197774	254643	249180	rs80357107
BRCA1	NM_007294.3:c.5513T>A	p.Val1838Glu	BRCT repeats	V1838E, V1859E, V734E, V1791E	P	2015-08-10	reviewed by expert panel	3	17	41197774	55611	70278	rs80357107
BRCA1	NM_007294.3:c.5512G>T	p.Val1838Leu	BRCT repeats	V1838L, V1791L, V734L, V1859L	VUS	2018-09-11	criteria provided, multiple submitters, no conflicts	2	17	41197775	184981	184869	rs730881501
BRCA1	NM_007294.3:c.5512G>A	p.Val1838Met	BRCT repeats	V1838M, V1859M, V734M, V1791M	VUS	2018-04-15	criteria provided, multiple submitters, no conflicts	2	17	41197775	182173	180813	rs730881501
BRCA1	NM_007294.3:c.5511G>C	p.Trp1837Cys	BRCT repeats	W1837C, W1790C, W733C, W1858C	VUS	2016-05-17	criteria provided, single submitter	1	17	41197776	421244	409942	rs80356914
BRCA1	NM_007294.3:c.5511G>T	p.Trp1837Cys	BRCT repeats	W1837C, W1790C, W733C, W1858C	CIP_Major	2018-10-23	criteria provided, conflicting interpretations	1	17	41197776	37680	46236	rs80356914
BRCA1	NM_007294.3:c.5509T>G	p.Trp1837Gly	BRCT repeats	W1837G, W1790G, W1858G, W733G	LP	2017-09-22	criteria provided, multiple submitters, no conflicts	2	17	41197778	55607	70274	rs80356959
BRCA1	NM_007294.3:c.5509T>C	p.Trp1837Arg	BRCT repeats	W1837R, W733R, W1858R, W1790R	LP	2018-05-08	criteria provided, multiple submitters, no conflicts	2	17	41197778	37679	46235	rs80356959
BRCA1	NM_007294.3:c.5506G>A	p.Glu1836Lys	BRCT repeats	E1836K, E1789K, E1857K, E732K	VUS	2018-09-13	criteria provided, multiple submitters, no conflicts	2	17	41197781	55605	70272	rs80356942
BRCA1	NM_007294.3:c.5504G>C	p.Arg1835Pro	BRCT repeats	R1835P, R1788P, R731P, R1856P	VUS	2018-09-20	criteria provided, multiple submitters, no conflicts	2	17	41197783	182172	180814	rs273902776
BRCA1	NM_007294.3:c.5504G>A	p.Arg1835Gln	BRCT repeats	R1835Q, R731Q, R1788Q, R1856Q	VUS	2018-12-20	criteria provided, multiple submitters, no conflicts	2	17	41197783	55604	70271	rs273902776
BRCA1	NM_007294.3:c.5501C>T	p.Thr1834Ile	BRCT repeats	T1834I, T730I, T1787I, T1855I	VUS	2019-01-02	criteria provided, multiple submitters, no conflicts	2	17	41197786	182171	180815	rs730881500
BRCA1	NM_007294.3:c.5498T>C	p.Val1833Ala	BRCT repeats	V1833A, V1854A, V729A, V1786A	VUS	2016-02-02	criteria provided, single submitter	1	17	41197789	142256	151970	rs587782340
BRCA1	NM_007294.3:c.5497G>A	p.Val1833Met	BRCT repeats	V1833M, V1854M, V729M, V1786M	LP	2018-06-12	criteria provided, multiple submitters, no conflicts	2	17	41197790	55598	70265	rs80357268
BRCA1	NM_007294.3:c.5492C>G	p.Pro1831Arg	BRCT repeats	P1831R, P1852R, P727R, P1784R	VUS	2018-08-02	criteria provided, multiple submitters, no conflicts	2	17	41197795	142865	152579	rs587782778
BRCA1	NM_007294.3:c.5488G>A	p.Ala1830Thr	BRCT repeats	A1830T, A726T, A1851T, A1783T	VUS	2004-02-20	no assertion criteria provided	0	17	41197799	55594	70261	rs80357393
BRCA1	NM_007294.3:c.5485G>A	p.Glu1829Lys	BRCT repeats	E1829K, E725K, E1850K, E1782K	VUS	2018-08-30	criteria provided, multiple submitters, no conflicts	2	17	41197802	225731	227557	rs869320789
BRCA1	NM_007294.3:c.5482T>G	p.Cys1828Gly	BRCT repeats	C1828G, C724G, C1781G, V699G, C1849G	VUS	2016-03-31	criteria provided, single submitter	1	17	41197805	409329	402459	rs1060502342
BRCA1	NM_007294.3:c.5481G>A	p.Met1827Ile	BRCT repeats	M1827I, M1780I, M723I, V699M, M1848I	VUS	2018-11-08	criteria provided, multiple submitters, no conflicts	2	17	41197806	142395	152109	rs587782432
BRCA1	NM_007294.3:c.5478G>T	p.Gln1826His	BRCT repeats	Q1826H, Q1847H, D698Y, Q1779H, Q722H	VUS	2004-03-30	no assertion criteria provided	0	17	41197809	55592	70259	rs80357332
BRCA1	NM_007294.3:c.5477A>T	p.Gln1826Leu	BRCT repeats	Q1826L, Q1847L, Q1779L, Q722L	VUS	2014-03-26	criteria provided, single submitter	1	17	41197810	182170	180817	rs730881499
BRCA1	NM_007294.3:c.5476C>A	p.Gln1826Lys	BRCT repeats	Q1826K, Q722K, Q1779K, A697E, Q1847K	VUS	2014-04-27	criteria provided, single submitter	1	17	41197811	143005	152719	rs587782887
BRCA1	NM_007294.3:c.5473G>A	p.Gly1825Arg	BRCT repeats	G1825R, W696*, G721R, G1778R, G1846R	VUS	2014-09-12	criteria provided, single submitter	1	17	41197814	91654	97131	rs398122700
BRCA1	NM_007294.3:c.5470A>G	p.Ile1824Val	BRCT repeats	I1824V, I1777V, I720V, I1845V, N695S	VUS	2018-10-31	criteria provided, multiple submitters, no conflicts	2	17	41197817	141804	151518	rs587782026
BRCA1	NM_007300.4:c.5530G>A	p.Ala1844Thr	BRCT repeats	A1823T, A1844T, A719T, A1776T, C694Y	P	2015-10-02	criteria provided, multiple submitters, no conflicts	2	17	41199660	55588	70255	rs80357212
BRCA1	NM_007294.3:c.5458G>A	p.Gly1820Ser	BRCT repeats	G1820S, W691*, G1773S, G1841S, G716S	VUS	2018-10-30	criteria provided, multiple submitters, no conflicts	2	17	41199669	91650	97127	rs398122698
BRCA1	NM_007294.3:c.5453A>G	p.Asp1818Gly	BRCT repeats	D1818G, D1839G, D714G, D1771G	CIP_Major	2017-09-27	criteria provided, conflicting interpretations	1	17	41199674	37672	46228	rs80357477
BRCA1	NM_007294.3:c.5447C>A	p.Thr1816Lys	BRCT repeats	T1816K, T1769K, T1837K, T712K, D687E	VUS	2018-06-22	criteria provided, single submitter	1	17	41199680	631079	618551	rs1567757864
BRCA1	NM_007294.3:c.5444G>C	p.Trp1815Ser	BRCT repeats	W1815S, W1836S, W1768S, W711S	VUS	2018-10-30	criteria provided, multiple submitters, no conflicts	2	17	41199683	566786	571375
BRCA1	NM_007294.3:c.5438A>T	p.Asp1813Val	BRCT repeats	D1813V, R684S, D709V, D1834V, D1766V	VUS	2018-10-30	criteria provided, single submitter	1	17	41199689	489733	482925	rs1555574715
BRCA1	NM_007294.3:c.5437G>T	p.Asp1813Tyr	BRCT repeats	D1813Y, D1766Y, D1834Y, D709Y, R684I	VUS	2017-07-05	criteria provided, single submitter	1	17	41199690	479266	478553	rs1303996018
BRCA1	NM_007294.3:c.5434C>G	p.Pro1812Ala	BRCT repeats	P1812A, A683G, P1833A, P1765A, P708A	P/LP	2018-07-25	criteria provided, multiple submitters, no conflicts	2	17	41199693	37670	46226	rs1800751
BRCA1	NM_007294.3:c.5433G>C	p.Gln1811His	BRCT repeats	Q1811H, A683P, Q707H, Q1764H, Q1832H	VUS	2016-03-30	criteria provided, single submitter	1	17	41199694	479210	478556	rs4438367
BRCA1	NM_007294.3:c.5432A>G	p.Gln1811Arg	BRCT repeats	Q1811R, Q707R, Q1832R, Q1764R	VUS	2018-05-31	criteria provided, multiple submitters, no conflicts	2	17	41199695	55578	70245	rs80357040
BRCA1	NM_007294.3:c.5429T>C	p.Val1810Ala	BRCT repeats	V1810A, V706A, V1831A, V1763A	VUS	2018-11-19	criteria provided, multiple submitters, no conflicts	2	17	41199698	185996	184871	rs80357451
BRCA1	NM_007294.3:c.5429T>G	p.Val1810Gly	BRCT repeats	V1810G, V1763G, V1831G, C681W, V706G	VUS	1997-11-14	no assertion criteria provided	0	17	41199698	55576	70243	rs80357451
BRCA1	NM_007294.3:c.5426T>C	p.Val1809Ala	BRCT repeats	V1809A, V1762A, V1830A, V705A	VUS	2000-06-12	no assertion criteria provided	0	17	41199701	55575	70242	rs80357216
BRCA1	NM_007294.3:c.5425G>A	p.Val1809Ile	BRCT repeats	V1809I, V705I, V1830I, G680D, V1762I	VUS	2018-12-15	criteria provided, single submitter	1	17	41199702	240822	242756	rs28897698
BRCA1	NM_007294.3:c.5425G>T	p.Val1809Phe	BRCT repeats	V1809F, V705F, G680V, V1762F, V1830F	LP	2015-10-27	criteria provided, single submitter	1	17	41199702	55573	70240	rs28897698
BRCA1	NM_007294.3:c.5423T>G	p.Val1808Gly	BRCT repeats	V1808G, C679W, V1761G, V1829G, V704G	VUS	2018-05-30	criteria provided, single submitter	1	17	41199704	489732	482983	rs80357358
BRCA1	NM_007294.3:c.5423T>A	p.Val1808Glu	BRCT repeats	V1808E, C679*, V1761E, V704E, V1829E	VUS	2016-09-20	criteria provided, single submitter	1	17	41199704	409308	401949	rs80357358
BRCA1	NM_007294.3:c.5423T>C	p.Val1808Ala	BRCT repeats	V1808A, V1761A, V1829A, V704A	VUS	1997-02-15	no assertion criteria provided	0	17	41199704	55572	70239	rs80357358
BRCA1	NM_007294.3:c.5422G>T	p.Val1808Leu	BRCT repeats	V1808L, C679F, V1761L, V1829L, V704L	VUS	2018-11-29	criteria provided, multiple submitters, no conflicts	2	17	41199705	489731	482929	rs1555574756
BRCA1	NM_007294.3:c.5419A>G	p.Ile1807Val	BRCT repeats	I1807V, I1828V, I1760V, I703V, N678S	LB	2017-01-06	criteria provided, single submitter	1	17	41199708	186137	184872	rs786202721
BRCA1	NM_007294.3:c.5416C>G	p.Pro1806Ala	BRCT repeats	P1806A, P1759A, P677R, P1827A, P702A	LB	2018-03-14	criteria provided, single submitter	1	17	41199711	55570	70237	rs80357241
BRCA1	NM_007294.3:c.5413C>T	p.His1805Tyr	BRCT repeats	H1805Y, H1758Y, H1826Y, H701Y, P676L	VUS	2014-04-03	criteria provided, single submitter	1	17	41199714	142988	152702	rs587782873
BRCA1	NM_007294.3:c.5411T>A	p.Val1804Asp	BRCT repeats	V1804D, C675*, V1757D, V1825D, V700D	B	2015-08-10	reviewed by expert panel	3	17	41199716	55568	70235	rs80356920
BRCA1	NM_007294.3:c.5408G>T	p.Gly1803Val	BRCT repeats	G1803V, G1756V, G1824V, G699V	VUS	2018-10-16	criteria provided, single submitter	1	17	41199719	628196	618552	rs80357149
BRCA1	NM_007294.3:c.5408G>C	p.Gly1803Ala	BRCT repeats	G1803A, G1824A, G699A, G1756A	VUS	2012-04-05	no assertion criteria provided	0	17	41199719	37668	46224	rs80357149
BRCA1	NM_007294.3:c.5407G>T	p.Gly1803Cys	BRCT repeats	G1756C, G1803C, G699C, G1824C, G674V	VUS	2018-12-24	criteria provided, single submitter	1	17	41199720	651964	645919
BRCA1	NM_007294.3:c.5407G>A	p.Gly1803Ser	BRCT repeats	G1803S, G1756S, G674E, G1824S, G699S	VUS	2018-10-09	criteria provided, multiple submitters, no conflicts	2	17	41199720	232037	235927	rs876659510
BRCA1	NM_007294.3:c.5404A>C	p.Thr1802Pro	BRCT repeats	T1802P, T1755P, T1823P, T698P	VUS	2016-02-24	criteria provided, single submitter	1	17	41201140	485379	478561	rs1555575080
BRCA1	NM_007294.3:c.5402G>A	p.Gly1801Asp	BRCT repeats	G1801D, G1754D, G1822D, G697D	CIP_Minor	2018-03-21	criteria provided, conflicting interpretations	1	17	41201142	142834	152548	rs531210457
BRCA1	NM_007294.3:c.5401G>A	p.Gly1801Ser	BRCT repeats	G1801S, G1754S, G1822S, G697S	VUS	2013-07-19	no assertion criteria provided	0	17	41201143	156196	165995	rs587776492
BRCA1	NM_007294.3:c.5396C>T	p.Thr1799Ile	BRCT repeats	T1799I, T1820I, T1752I, T695I	VUS	2015-09-08	criteria provided, single submitter	1	17	41201148	185124	184873	rs786201945
BRCA1	NM_007294.3:c.5390C>T	p.Ser1797Leu	BRCT repeats	S1797L, S693L, S1750L, S1818L	LB	2017-08-23	criteria provided, single submitter	1	17	41201154	252886	247287	rs879255492
BRCA1	NM_007294.3:c.5387C>T	p.Ser1796Leu	BRCT repeats	S1796L, S1749L, S1817L, S692L	VUS	2016-06-14	criteria provided, single submitter	1	17	41201157	496395	487709	rs80357055
BRCA1	NM_007294.3:c.5383C>A	p.Leu1795Ile	BRCT repeats	L1795I, L1748I, L1816I, L691I	VUS	2018-10-30	criteria provided, single submitter	1	17	41201161	628641	618553	rs878854958
BRCA1	NM_007294.3:c.5383C>T	p.Leu1795Phe	BRCT repeats	L1795F, L1816F, L1748F, L691F	VUS	2017-10-27	criteria provided, multiple submitters, no conflicts	2	17	41201161	240821	242757	rs878854958
BRCA1	NM_007294.3:c.5378A>C	p.Lys1793Thr	BRCT repeats	K1793T, K1814T, K1746T, K689T	VUS	2014-04-22	criteria provided, single submitter	1	17	41201166	182081	180820	rs730881446
BRCA1	NM_007294.3:c.5374G>A	p.Val1792Met	BRCT repeats	V1792M, V1745M, V1813M, V688M	VUS	2018-02-09	criteria provided, single submitter	1	17	41201170	581900	574464	rs1555575131
BRCA1	NM_007294.3:c.5374G>C	p.Val1792Leu	BRCT repeats	V1792L, V1745L, V688L, V1813L	VUS	2017-02-08	criteria provided, single submitter	1	17	41201170	485397	478648	rs1555575131
BRCA1	NM_007294.3:c.5372T>C	p.Val1791Ala	BRCT repeats	V1791A, V1812A, V687A, V1744A	VUS	2015-08-08	criteria provided, single submitter	1	17	41201172	219775	222646	rs864622244
BRCA1	NM_007294.3:c.5371G>A	p.Val1791Met	BRCT repeats	V1791M, V687M, V1812M, V1744M	VUS	2016-12-02	criteria provided, single submitter	1	17	41201173	234129	235929	rs145758886
BRCA1	NM_007294.3:c.5371G>T	p.Val1791Leu	BRCT repeats	V1791L, V1744L, V1812L, V687L	VUS	2018-12-24	criteria provided, multiple submitters, no conflicts	2	17	41201173	142002	151716	rs145758886
BRCA1	NM_007294.3:c.5368T>C	p.Ser1790Pro	BRCT repeats	S1790P, S1811P, S686P, S1743P	VUS	2018-05-16	criteria provided, single submitter	1	17	41201176	630815	618554	rs1567758993
BRCA1	NM_007294.3:c.5365G>C	p.Ala1789Pro	BRCT repeats	A1789P, A1810P, A1742P, A685P	VUS	2018-07-03	criteria provided, single submitter	1	17	41201179	628780	618555	rs80357078
BRCA1	NM_007294.3:c.5365G>T	p.Ala1789Ser	BRCT repeats	A1789S, A1810S, A685S, A1742S	CIP_Minor	2018-08-21	criteria provided, conflicting interpretations	1	17	41201179	55553	70220	rs80357078
BRCA1	NM_007294.3:c.5365G>A	p.Ala1789Thr	BRCT repeats	A1789T, A1742T, A1810T, A685T	CIP_Major	2018-10-03	criteria provided, conflicting interpretations	1	17	41201179	55552	70219	rs80357078
BRCA1	NM_007294.3:c.5363G>C	p.Gly1788Ala	BRCT repeats	G1788A, G1741A, G684A, G1809A	VUS	2017-12-05	criteria provided, single submitter	1	17	41201181	531438	531276	rs80357069
BRCA1	NM_007294.3:c.5363G>A	p.Gly1788Asp	BRCT repeats	G1788D, G684D, G1809D, G1741D	P	2016-11-09	criteria provided, single submitter	1	17	41201181	55551	70218	rs80357069
BRCA1	NM_007294.3:c.5363G>T	p.Gly1788Val	BRCT repeats	G1788V, G1741V, G1809V, G684V	P	2015-08-10	reviewed by expert panel	3	17	41201181	37660	46216	rs80357069
BRCA1	NM_007294.3:c.5362G>T	p.Gly1788Cys	BRCT repeats	G1788C, G1741C, G684C, G1809C	LP	2016-09-30	criteria provided, single submitter	1	17	41201182	55550	70217	rs397509271
BRCA1	NM_007294.3:c.5360G>A	p.Cys1787Tyr	BRCT repeats	C1740Y, C1808Y, C683Y, C1787Y	VUS	2018-08-22	criteria provided, single submitter	1	17	41201184	662455	645920
BRCA1	NM_007294.3:c.5359T>A	p.Cys1787Ser	BRCT repeats	C1787S, C1740S, C1808S, C683S	P	2015-08-10	reviewed by expert panel	3	17	41201185	55548	70215	rs80357065
BRCA1	NM_007294.3:c.5357T>C	p.Leu1786Pro	BRCT repeats	L1786P, L1807P, L1739P, L682P	VUS	2018-05-02	criteria provided, multiple submitters, no conflicts	2	17	41201187	91649	97126	rs398122697
BRCA1	NM_007294.3:c.5354A>C	p.Gln1785Pro	BRCT repeats	Q1785P, Q1738P, Q1806P, Q681P	VUS	2015-07-09	criteria provided, single submitter	1	17	41201190	232897	235930	rs876660057
BRCA1	NM_007294.3:c.5350G>A	p.Val1784Ile	BRCT repeats	V1784I, V680I, V1737I, V1805I	VUS	2018-06-22	criteria provided, multiple submitters, no conflicts	2	17	41201194	409303	401958	rs1060502328
BRCA1	NM_007294.3:c.5349G>A	p.Met1783Ile	BRCT repeats	M1783I, M1804I, M1736I, M679I	VUS	2017-02-27	criteria provided, multiple submitters, no conflicts	2	17	41201195	141796	151510	rs587782019
BRCA1	NM_007294.3:c.5348T>C	p.Met1783Thr	BRCT repeats	M1783T, M1736T, M1804T, M679T	CIP_Minor	2018-07-02	criteria provided, conflicting interpretations	1	17	41201196	37659	46215	rs55808233
BRCA1	NM_007294.3:c.5347A>G	p.Met1783Val	BRCT repeats	M1783V, M679V, M1736V, M1804V	VUS	2017-08-30	criteria provided, single submitter	1	17	41201197	531270	531541	rs80357012
BRCA1	NM_007294.3:c.5347A>C	p.Met1783Leu	BRCT repeats	M1783L, M1736L, M1804L, M679L	CIP_Minor	2017-09-21	criteria provided, conflicting interpretations	1	17	41201197	55545	70212	rs80357012
BRCA1	NM_007294.3:c.5343A>C	p.Glu1781Asp	BRCT repeats	E1781D, E677D, E1802D, E1734D	VUS	2018-08-17	criteria provided, multiple submitters, no conflicts	2	17	41201201	489730	482930	rs1555575182
BRCA1	NM_007294.3:c.5339T>A	p.Leu1780Gln	BRCT repeats	L1780Q, L1801Q, L676Q, L1733Q	VUS	2017-05-02	criteria provided, single submitter	1	17	41201205	462670	467669	rs80357474
BRCA1	NM_007294.3:c.5339T>G	p.Leu1780Arg	BRCT repeats	L1780R, L676R, L1733R, L1801R	VUS	2017-10-04	criteria provided, multiple submitters, no conflicts	2	17	41201205	96949	102852	rs80357474
BRCA1	NM_007294.3:c.5339T>C	p.Leu1780Pro	BRCT repeats	L1780P, L676P, L1733P, L1801P	CIP_Major	2018-08-11	criteria provided, conflicting interpretations	1	17	41201205	55541	70208	rs80357474
BRCA1	NM_007294.3:c.5333A>G	p.Asp1778Gly	BRCT repeats	D1778G, D1731G, D1799G, D674G	B/LB	2017-09-15	criteria provided, multiple submitters, no conflicts	2	17	41201211	55539	70206	rs80357041
BRCA1	NM_007294.3:c.5332G>A	p.Asp1778Asn	BRCT repeats	D1778N, D1731N, G674R, D1799N, D674N	CIP_Major	2018-05-03	criteria provided, conflicting interpretations	1	17	41203080	55530	70197	rs80357112
BRCA1	NM_007294.3:c.5330C>T	p.Thr1777Ile	BRCT repeats	T1777I, T1798I, T1730I, T673I	VUS	2017-07-18	criteria provided, single submitter	1	17	41203082	91648	97125	rs398122696
BRCA1	NM_007294.3:c.5329A>T	p.Thr1777Ser	BRCT repeats	T1777S, T673S, T1798S, T1730S	VUS	2016-06-10	criteria provided, single submitter	1	17	41203083	252402	246809	rs879255296
BRCA1	NM_007294.3:c.5327C>A	p.Pro1776His	BRCT repeats	P1776H, P672H, P1797H, P1729H	CIP_Minor	2018-02-16	criteria provided, conflicting interpretations	1	17	41203085	246175	245019	rs398122695
BRCA1	NM_007294.3:c.5327C>T	p.Pro1776Leu	BRCT repeats	P1766L, P1776L, P1729L, P1797L, P672L	VUS	2018-05-31	criteria provided, multiple submitters, no conflicts	2	17	41203085	91647	97124	rs398122695
BRCA1	NM_007294.3:c.5326C>T	p.Pro1776Ser	BRCT repeats	P1776S, P672S, P1729S, P1797S	VUS	2018-05-16	criteria provided, multiple submitters, no conflicts	2	17	41203086	409312	402467	rs1800757
BRCA1	NM_007297.4:c.5184G>A	p.Met1728Ile	BRCT repeats	M1775I, M1796I, M1728I, M671I	VUS	2014-01-31	no assertion criteria provided	0	17	41203087	431278	424786	rs1135401885
BRCA1	NM_007294.3:c.5324T>A	p.Met1775Lys	BRCT repeats	M1775K, M1728K, M671K, M1796K	P	2015-08-10	reviewed by expert panel	3	17	41203088	17695	32734	rs41293463
BRCA1	NM_007294.3:c.5324T>G	p.Met1775Arg	BRCT repeats	M1775R, M1728R, M1796R, M671R	P	2015-08-10	reviewed by expert panel	3	17	41203088	17694	32733	rs41293463
BRCA1	NM_007294.3:c.5321A>G	p.Asn1774Ser	BRCT repeats	N1774S, N1795S, N670S, N1727S	VUS	2015-01-23	criteria provided, single submitter	1	17	41203091	141467	151181	rs587781770
BRCA1	NM_007294.3:c.5318C>T	p.Thr1773Ile	BRCT repeats	T1773I, T1726I, T669I, T1794I	VUS	2018-08-01	criteria provided, multiple submitters, no conflicts	2	17	41203094	55522	70189	rs80357428
BRCA1	NM_007294.3:c.5317A>T	p.Thr1773Ser	BRCT repeats	T1773S, T669S, T1794S, T1726S	CIP_Minor	2018-03-09	criteria provided, conflicting interpretations	1	17	41203095	55521	70188	rs80357324
BRCA1	NM_007294.3:c.5315T>G	p.Phe1772Cys	BRCT repeats	F1772C, F1725C, F1793C, F668C	VUS	2017-04-12	criteria provided, single submitter	1	17	41203097	462669	467674	rs1555575700
BRCA1	NM_007294.3:c.5312C>T	p.Pro1771Leu	BRCT repeats	P1771L, P667L, P1724L, P1792L	VUS	2015-08-25	criteria provided, single submitter	1	17	41203100	55519	70186	rs80357025
BRCA1	NM_007294.3:c.5312C>G	p.Pro1771Arg	BRCT repeats	P1771R, P667R, P1724R, P1792R	VUS	2003-12-23	no assertion criteria provided	0	17	41203100	55518	70185	rs80357025
BRCA1	NM_007294.3:c.5309G>T	p.Gly1770Val	BRCT repeats	G1770V, G1791V, G1723V, G666V	LP	2016-03-10	criteria provided, multiple submitters, no conflicts	2	17	41203103	417832	404710	rs863224765
BRCA1	NM_007294.3:c.5309G>C	p.Gly1770Ala	BRCT repeats	G1770A, G666A, G1723A, G1791A	VUS	2015-02-26	criteria provided, single submitter	1	17	41203103	216675	213303	rs863224765
BRCA1	NM_007294.3:c.5306A>G	p.Tyr1769Cys	BRCT repeats	Y1769C, Y1790C, Y1722C, Y665C	CIP_Minor	2018-12-28	criteria provided, conflicting interpretations	1	17	41203106	55513	70180	rs397509257
BRCA1	NM_007294.3:c.5303G>A	p.Cys1768Tyr	BRCT repeats	C1768Y, C664Y, C1721Y, C1789Y	VUS	2017-04-03	criteria provided, single submitter	1	17	41203109	182167	180823	rs730881497
BRCA1	NM_007294.3:c.5302T>G	p.Cys1768Gly	BRCT repeats	C1768G, C1789G, C664G, C1721G	VUS	2015-06-26	criteria provided, single submitter	1	17	41203110	96948	102851	rs431825416
BRCA1	NM_007294.3:c.5299T>C	p.Cys1767Arg	BRCT repeats	C1767R, C1720R, C1788R, C663R	VUS	2018-06-10	criteria provided, single submitter	1	17	41203113	630918	618556	rs1567760645
BRCA1	NM_007294.3:c.5297T>A	p.Ile1766Asn	BRCT repeats	I1766N, I662N, I1787N, I1719N	P	2015-10-02	criteria provided, single submitter	1	17	41203115	267594	262926	rs80357463
BRCA1	NM_007294.3:c.5297T>G	p.Ile1766Ser	BRCT repeats	I1766S, I1719S, I662S, I1787S	P	2015-08-10	reviewed by expert panel	3	17	41203115	37656	46212	rs80357463
BRCA1	NM_007294.3:c.5296A>G	p.Ile1766Val	BRCT repeats	I1766V, I1787V, I662V, I1719V	VUS	2018-10-30	criteria provided, multiple submitters, no conflicts	2	17	41203116	265052	260170	rs886039314
BRCA1	NM_007294.3:c.5291T>C	p.Leu1764Pro	BRCT repeats	L1764P, L1717P, L660P, L1785P	P	2015-08-10	reviewed by expert panel	3	17	41203121	55510	70177	rs80357281
BRCA1	NM_007294.3:c.5288G>T	p.Gly1763Val	BRCT repeats	G1763V, G659V, G1716V, G1784V	VUS	2017-07-26	criteria provided, multiple submitters, no conflicts	2	17	41203124	55507	70174	rs80357007
BRCA1	NM_007294.3:c.5287G>C	p.Gly1763Arg	BRCT repeats	G1763R, G1716R, G659R, G1784R	VUS	2015-09-26	criteria provided, single submitter	1	17	41203125	234183	235933	rs876660907
BRCA1	NM_007294.3:c.5285G>C	p.Arg1762Thr	BRCT repeats	R1762T, R658T, R1783T, R1715T	VUS	2018-12-21	criteria provided, single submitter	1	17	41203127	648860	645921
BRCA1	NM_007294.3:c.5285G>A	p.Arg1762Lys	BRCT repeats	R1762K, R1715K, R658K, R1783K	VUS	2016-09-30	criteria provided, single submitter	1	17	41203127	422395	409946	rs398122694
BRCA1	NM_007294.3:c.5285G>T	p.Arg1762Met	BRCT repeats	R1762M, R658M, R1783M, R1715M	VUS	2018-07-15	criteria provided, multiple submitters, no conflicts	2	17	41203127	91646	97123	rs398122694
BRCA1	NM_007294.3:c.5282T>G	p.Phe1761Cys	BRCT repeats	F1761C, F1782C, F657C, F1714C	VUS	2016-12-08	criteria provided, single submitter	1	17	41203130	440481	432894	rs80356905
BRCA1	NM_007294.3:c.5282T>C	p.Phe1761Ser	BRCT repeats	F1761S, F1714S, F1782S, F657S	CIP_Major	2017-08-23	criteria provided, conflicting interpretations	1	17	41203130	55505	70172	rs80356905
BRCA1	NM_007294.3:c.5281T>C	p.Phe1761Leu	BRCT repeats	F1761L, F1714L, F1782L, F657L	VUS	2018-05-15	criteria provided, single submitter	1	17	41203131	630802	618557	rs1567760717
BRCA1	NM_007294.3:c.5277G>T	p.Lys1759Asn	BRCT repeats	K1759N, K1780N, K655N, K1712N	LP	2015-06-02	criteria provided, single submitter	1	17	41209069	232061	235934	rs80356854
BRCA1	NM_007294.3:c.5275_5276delinsTG	p.Lys1759Trp	BRCT repeats	K1759W	VUS	2014-10-18	criteria provided, single submitter	1	17	41209070 - 41209071	188165	186255	rs786204116
BRCA1	NM_007294.3:c.5276A>G	p.Lys1759Arg	BRCT repeats	K1759R, K1712R, K1780R, K655R	VUS	2018-05-17	criteria provided, single submitter	1	17	41209070	96947	102850	rs431825415
BRCA1	NM_007294.3:c.5272A>G	p.Arg1758Gly	BRCT repeats	R1758G, R1711G, R1779G, R654G	VUS	2018-11-20	criteria provided, single submitter	1	17	41209074	656220	645922
BRCA1	NM_007294.3:c.5269G>A	p.Asp1757Asn	BRCT repeats	D1757N, D1710N, D653N, D1778N	VUS	2018-01-07	criteria provided, single submitter	1	17	41209077	531222	531284	rs863224764
BRCA1	NM_007294.3:c.5269G>T	p.Asp1757Tyr	BRCT repeats	D1757Y, D1710Y, D1778Y, D653Y	VUS	2015-10-11	criteria provided, single submitter	1	17	41209077	441431	435104	rs863224764
BRCA1	NM_007294.3:c.5269G>C	p.Asp1757His	BRCT repeats	D1757H, D1710H, D1778H, D653H	VUS	2015-06-24	criteria provided, single submitter	1	17	41209077	216674	213304	rs863224764
BRCA1	NM_007294.3:c.5267A>G	p.Gln1756Arg	BRCT repeats	Q1756R, Q1709R, Q1777R, Q652R	VUS	2018-01-22	criteria provided, single submitter	1	17	41209079	580844	569074	rs1567764257
BRCA1	NM_007294.3:c.5264C>T	p.Ser1755Phe	BRCT repeats	S1755F, S1708F, S651F, S1776F	VUS	2018-04-25	criteria provided, single submitter	1	17	41209082	531431	531542	rs1555576858
BRCA1	NM_007294.3:c.5260G>C	p.Glu1754Gln	BRCT repeats	E1754Q, E1707Q, E1775Q, E650Q	VUS	2018-09-24	criteria provided, multiple submitters, no conflicts	2	17	41209086	462666	467675	rs80357432
BRCA1	NM_007294.3:c.5259A>T	p.Arg1753Ser	BRCT repeats	R1753S, R1774S, R1706S, R649S	VUS	2016-08-24	criteria provided, single submitter	1	17	41209087	409370	402621	rs771577266
BRCA1	NM_007294.3:c.5258G>C	p.Arg1753Thr	BRCT repeats	R1753T, R1774T, R1706T, R649T	CIP_Major	2018-05-28	criteria provided, conflicting interpretations	1	17	41209088	55488	70155	rs397509246
BRCA1	NM_007294.3:c.5255C>G	p.Ala1752Gly	BRCT repeats	A1752G, A1705G, A1773G, A648G	VUS	2018-09-25	criteria provided, multiple submitters, no conflicts	2	17	41209091	482908	479253	rs80357028
BRCA1	NM_007294.3:c.5255C>T	p.Ala1752Val	BRCT repeats	A1752V, A648V, A1773V, A1705V	VUS	2004-11-25	no assertion criteria provided	0	17	41209091	55484	70151	rs80357028
BRCA1	NM_007294.3:c.5254G>A	p.Ala1752Thr	BRCT repeats	A1752T, A1773T, A1705T, A648T	VUS	2009-02-07	no assertion criteria provided	0	17	41209092	96944	102847	rs80357074
BRCA1	NM_007294.3:c.5254G>C	p.Ala1752Pro	BRCT repeats	A1752P, A648P, A1705P, A1773P	LP	2017-05-31	criteria provided, single submitter	1	17	41209092	55483	70150	rs80357074
BRCA1	NM_007294.3:c.5252G>T	p.Arg1751Leu	BRCT repeats	R1751L, R647L, R1704L, R1772L	VUS	2017-08-28	criteria provided, single submitter	1	17	41209094	531284	531048	rs80357442
BRCA1	NM_007294.3:c.5252G>C	p.Arg1751Pro	BRCT repeats	R1751P, R1704P, R647P, R1772P	LP	2015-10-21	criteria provided, single submitter	1	17	41209094	55482	70149	rs80357442
BRCA1	NM_007294.3:c.5252G>A	p.Arg1751Gln	BRCT repeats	R1751Q, R1704Q, R1772Q, R647Q	B	2015-08-10	reviewed by expert panel	3	17	41209094	55481	70148	rs80357442
BRCA1	NM_007294.3:c.5251C>G	p.Arg1751Gly	BRCT repeats	R1751G, R1772G, R647G, R1704G	VUS	2015-03-27	criteria provided, single submitter	1	17	41209095	433728	427528	rs80357123
BRCA1	NM_007294.3:c.5246C>T	p.Pro1749Leu	BRCT repeats	P1749L, P645L, P1702L, P1770L	VUS	2017-12-21	criteria provided, single submitter	1	17	41209100	531311	531543	rs80357462
BRCA1	NM_007294.3:c.5246C>G	p.Pro1749Arg	BRCT repeats	P1749R, P1702R, P1770R, P645R	P	2014-01-02	criteria provided, single submitter	1	17	41209100	55479	70146	rs80357462
BRCA1	NM_007294.3:c.5245C>A	p.Pro1749Thr	BRCT repeats	P1749T, P1702T, P1770T, P645T	VUS	2015-07-09	criteria provided, single submitter	1	17	41209101	232831	235936	rs397509244
BRCA1	NM_007294.3:c.5243G>T	p.Gly1748Val	BRCT repeats	G1748V, G1769V, G644V, G1701V	VUS	2017-03-17	criteria provided, single submitter	1	17	41209103	496392	487943	rs397509243
BRCA1	NM_007294.3:c.5243G>A	p.Gly1748Asp	BRCT repeats	G1748D, G644D, G1701D, G1769D	LP	2018-05-09	criteria provided, multiple submitters, no conflicts	2	17	41209103	55476	70143	rs397509243
BRCA1	NM_007294.3:c.5242G>C	p.Gly1748Arg	BRCT repeats	G1748R, G1769R, G1701R, G644R	VUS	2016-04-21	criteria provided, single submitter	1	17	41209104	240819	242759	rs397507245
BRCA1	NM_007294.3:c.5242G>T	p.Gly1748Cys	BRCT repeats	G1748C, G644C, G1701C, G1769C	VUS	2018-06-13	criteria provided, multiple submitters, no conflicts	2	17	41209104	37650	46206	rs397507245
BRCA1	NM_007294.3:c.5238C>G	p.His1746Gln	BRCT repeats	H1746Q, H1699Q, H1767Q, H642Q	VUS	2014-07-10	criteria provided, single submitter	1	17	41209108	185702	184882	rs786202389
BRCA1	NM_007294.3:c.5237A>C	p.His1746Pro	BRCT repeats	H1746P, H1767P, H642P, H1699P	VUS	2017-10-05	criteria provided, multiple submitters, no conflicts	2	17	41209109	232790	235937	rs876659991
BRCA1	NM_007294.3:c.5236C>G	p.His1746Asp	BRCT repeats	H1746D, H1699D, H642D, H1767D	VUS	2017-09-22	criteria provided, single submitter	1	17	41209110	531399	531162	rs80357146
BRCA1	NM_007294.3:c.5236C>T	p.His1746Tyr	BRCT repeats	H1746Y, H1699Y, H1767Y, H642Y	VUS	2013-07-05	criteria provided, single submitter	1	17	41209110	433726	427530	rs80357146
BRCA1	NM_007294.3:c.5236C>A	p.His1746Asn	BRCT repeats	H1746N, H1699N, H642N, H1767N	VUS	2015-10-09	criteria provided, single submitter	1	17	41209110	55472	70139	rs80357146
BRCA1	NM_007294.3:c.5234A>G	p.Asn1745Ser	BRCT repeats	N1745S, N1698S, N1766S, N641S	VUS	2017-12-21	criteria provided, single submitter	1	17	41209112	560856	551932	rs1567764456
BRCA1	NM_007294.3:c.5231G>A	p.Arg1744Lys	BRCT repeats	R1744K, R1697K, R1765K, R640K	VUS	2018-03-18	criteria provided, single submitter	1	17	41209115	571901	571378	rs1567764460
BRCA1	NM_007294.3:c.5228G>C	p.Gly1743Ala	BRCT repeats	G1743A, G1696A, G1764A, G639A	VUS	2018-09-14	criteria provided, multiple submitters, no conflicts	2	17	41209118	496391	487843	rs1346819781
BRCA1	NM_007300.4:c.5288A>G	p.Asn1763Ser	BRCT repeats	N1742S, N1763S, N1695S, N638S	VUS	2018-05-12	criteria provided, multiple submitters, no conflicts	2	17	41209121	219464	222650	rs864622104
BRCA1	NM_007294.3:c.5222T>G	p.Val1741Gly	BRCT repeats	V1741G, V1762G, V1694G, V637G	VUS	2002-05-29	no assertion criteria provided	0	17	41209124	55468	70135	rs80357023
BRCA1	NM_007294.3:c.5221G>A	p.Val1741Ile	BRCT repeats	V1741I, V1694I, V1762I, V637I	VUS	2015-04-10	criteria provided, single submitter	1	17	41209125	231376	235939	rs876659122
BRCA1	NM_007294.3:c.5219T>C	p.Val1740Ala	BRCT repeats	V1740A, V1693A, V636A, V1761A	VUS	2018-10-03	criteria provided, single submitter	1	17	41209127	491102	485085	rs1555576951
BRCA1	NM_007294.3:c.5217T>G	p.Asp1739Glu	BRCT repeats	D1739E, D1692E, D635E, D1760E	VUS	1998-07-10	no assertion criteria provided	0	17	41209129	55467	70134	rs80357340
BRCA1	NM_007294.3:c.5216A>T	p.Asp1739Val	BRCT repeats	D1739V, D1692V, D635V, D1760V	CIP_Major	2017-04-21	criteria provided, conflicting interpretations	1	17	41209130	55466	70133	rs80357227
BRCA1	NM_007294.3:c.5216A>G	p.Asp1739Gly	BRCT repeats	D1739G, D1760G, D1692G, D635G	CIP_Major	2017-10-25	criteria provided, conflicting interpretations	1	17	41209130	55465	70132	rs80357227
BRCA1	NM_007294.3:c.5215G>C	p.Asp1739His	BRCT repeats	D1739H, D1760H, D635H, D1692H	VUS	2017-06-21	criteria provided, single submitter	1	17	41209131	481487	478519	rs80357283
BRCA1	NM_007294.3:c.5215G>A	p.Asp1739Asn	BRCT repeats	D1739N, D1692N, D1760N, D635N	VUS	2016-07-13	criteria provided, single submitter	1	17	41209131	479223	479256	rs80357283
BRCA1	NM_007294.3:c.5215G>T	p.Asp1739Tyr	BRCT repeats	D1739Y, D1692Y, D635Y, D1760Y	VUS	2002-05-29	no assertion criteria provided	0	17	41209131	55464	70131	rs80357283
BRCA1	NM_007294.3:c.5213G>A	p.Gly1738Glu	BRCT repeats	G1738E, G1691E, G1759E, G634E	P/LP	2016-11-06	criteria provided, multiple submitters, no conflicts	2	17	41209133	55462	70129	rs80357450
BRCA1	NM_007294.3:c.5212G>A	p.Gly1738Arg	BRCT repeats	G1738R, G1691R, G634R, G1759R	P	2015-08-10	reviewed by expert panel	3	17	41209134	55461	70128	rs80356937
BRCA1	NM_007294.3:c.5207T>G	p.Val1736Gly	BRCT repeats	V1736G, V1757G, V1689G, V632G	VUS	2017-01-13	criteria provided, single submitter	1	17	41209139	55456	70123	rs45553935
BRCA1	NM_007299.4:c.5207T>C	p.Val1736Ala	BRCT repeats	V1736A, V1757A, V632A, V1689A	P/LP	2018-12-27	criteria provided, multiple submitters, no conflicts	2	17	41209139	37648	46204	rs45553935
BRCA1	NM_007294.3:c.5205A>T	p.Glu1735Asp	BRCT repeats	E1735D, E1688D, E1756D, E631D	VUS	2015-08-19	criteria provided, single submitter	1	17	41209141	96943	102846	rs431825412
BRCA1	NM_007294.3:c.5202T>G	p.Phe1734Leu	BRCT repeats	F1734L, F630L, F1687L, F1755L	VUS	2018-05-07	criteria provided, multiple submitters, no conflicts	2	17	41209144	225711	227558	rs869320780
BRCA1	NM_007294.3:c.5201T>G	p.Phe1734Cys	BRCT repeats	F1687C, F1734C, F630C, F1755C	VUS	2019-01-08	criteria provided, single submitter	1	17	41209145	646505	645923
BRCA1	NM_007294.3:c.5200T>A	p.Phe1734Ile	BRCT repeats	F1734I, F1755I, F1687I, F630I	VUS	2018-02-19	criteria provided, multiple submitters, no conflicts	2	17	41209146	232047	235941	rs80356957
BRCA1	NM_007294.3:c.5200T>C	p.Phe1734Leu	BRCT repeats	F1734S, F1734L, F630L, F1687L, F1755L	VUS	2002-05-29	no assertion criteria provided	0	17	41209146	125806	131344	rs80356957
BRCA1	NM_007294.3:c.5198A>T	p.Asp1733Val	BRCT repeats	D1733V, D1754V, D629V, D1686V	VUS	2018-08-27	criteria provided, single submitter	1	17	41209148	491101	484893	rs80357270
BRCA1	NM_007294.3:c.5198A>G	p.Asp1733Gly	BRCT repeats	D1733G, D1754G, D629G, D1686G	B/LB	2018-02-14	criteria provided, multiple submitters, no conflicts	2	17	41209148	55453	70120	rs80357270
BRCA1	NM_007294.3:c.5197G>C	p.Asp1733His	BRCT repeats	D1733H, D629H, D1754H, D1686H	VUS	2018-09-25	criteria provided, single submitter	1	17	41209149	628107	618558	rs398122693
BRCA1	NM_007294.3:c.5197G>A	p.Asp1733Asn	BRCT repeats	D1733N, D1754N, D1686N, D629N	VUS	2012-01-23	no assertion criteria provided	0	17	41209149	91643	97120	rs398122693
BRCA1	NM_007294.3:c.5195A>G	p.His1732Arg	BRCT repeats	H1753R, H1685R, H628R, H1732R	VUS	2018-09-20	criteria provided, single submitter	1	17	41209151	653572	645924
BRCA1	NM_007294.3:c.5191G>A	p.Glu1731Lys	BRCT repeats	E1731K, E1684K, E1752K, E627K	VUS	2017-07-05	criteria provided, single submitter	1	17	41215352	91641	97118	rs397507244
BRCA1	NM_007294.3:c.5189A>T	p.Asn1730Ile	BRCT repeats	N1730I, N1751I, N1683I, N626I	VUS	2017-07-20	criteria provided, single submitter	1	17	41215354	485403	478562	rs80357171
BRCA1	NM_007294.3:c.5189A>G	p.Asn1730Ser	BRCT repeats	N1730S, N1751S, N1683S, N626S	CIP_Minor	2018-11-27	criteria provided, conflicting interpretations	1	17	41215354	55447	70114	rs80357171
BRCA1	NM_007294.3:c.5186T>A	p.Leu1729Gln	BRCT repeats	L1729Q, L1682Q, L625Q, L1750Q	VUS	2016-06-21	criteria provided, multiple submitters, no conflicts	2	17	41215357	182166	180824	rs730881496
BRCA1	NM_007294.3:c.5179A>C	p.Lys1727Gln	BRCT repeats	K1727Q, K1680Q, K623Q, K1748Q	VUS	2015-01-27	criteria provided, single submitter	1	17	41215364	418072	409948	rs80357347
BRCA1	NM_007294.3:c.5177G>C	p.Arg1726Thr	BRCT repeats	R1726T, R622T, R1747T, R1679T	VUS	2017-08-15	criteria provided, single submitter	1	17	41215366	531408	531552	rs786203547
BRCA1	NM_007294.3:c.5177G>T	p.Arg1726Ile	BRCT repeats	R1726I, R1679I, R622I, R1747I	VUS	2018-03-09	criteria provided, multiple submitters, no conflicts	2	17	41215366	187201	184883	rs786203547
BRCA1	NM_007294.3:c.5176A>G	p.Arg1726Gly	BRCT repeats	R1726G, R1679G, R1747G, R622G	B/LB	2017-07-06	criteria provided, multiple submitters, no conflicts	2	17	41215367	55443	70110	rs80357501
BRCA1	NM_007294.3:c.5175A>C	p.Glu1725Asp	BRCT repeats	E1725D, E1678D, E1746D, E621D	VUS	2018-04-10	criteria provided, multiple submitters, no conflicts	2	17	41215368	419703	409949	rs191373374
BRCA1	NM_007294.3:c.5172A>C	p.Lys1724Asn	BRCT repeats	K1724N, K1745N, K620N, K1677N	VUS	2015-12-02	criteria provided, single submitter	1	17	41215371	246200	245021	rs879254150
BRCA1	NM_007294.3:c.5168T>C	p.Ile1723Thr	BRCT repeats	I1723T, I1744T, I619T, I1676T	VUS	2017-08-28	criteria provided, single submitter	1	17	41215375	531248	531292	rs1064793533
BRCA1	NM_007294.3:c.5168T>A	p.Ile1723Asn	BRCT repeats	I1723N, I1744N, I619N, I1676N	VUS	2015-04-23	criteria provided, single submitter	1	17	41215375	418930	409950	rs1064793533
BRCA1	NM_007294.3:c.5167A>G	p.Ile1723Val	BRCT repeats	I1723V, I1676V, I619V, I1744V	VUS	2018-06-20	criteria provided, single submitter	1	17	41215376	462662	468113	rs1426821558
BRCA1	NM_007294.3:c.5165C>A	p.Ser1722Tyr	BRCT repeats	S1722Y, S1675Y, S1743Y, S618Y	VUS	2018-12-23	criteria provided, multiple submitters, no conflicts	2	17	41215378	491098	484900	rs80357104
BRCA1	NM_007294.3:c.5165C>T	p.Ser1722Phe	BRCT repeats	S1722F, S1675F, S1743F, S618F	P/LP	2018-11-24	criteria provided, multiple submitters, no conflicts	2	17	41215378	55441	70108	rs80357104
BRCA1	NM_007294.3:c.5164T>C	p.Ser1722Pro	BRCT repeats	S1722P, S1675P, S1743P, S618P	LP	2015-05-27	criteria provided, single submitter	1	17	41215379	125791	131329	rs483353100
BRCA1	NM_007294.3:c.5161C>G	p.Gln1721Glu	BRCT repeats	Q1721E, Q1674E, Q1742E, Q617E	VUS	2016-05-19	criteria provided, multiple submitters, no conflicts	2	17	41215382	240818	242760	rs878854957
BRCA1	NM_007294.3:c.5158A>G	p.Thr1720Ala	BRCT repeats	T1720A, T616A, T1673A, T1741A	B	2015-08-10	reviewed by expert panel	3	17	41215385	55438	70105	rs56195342
BRCA1	NM_007294.3:c.5156T>C	p.Val1719Ala	BRCT repeats	V1672A, V615A, V1719A, V1740A	VUS	2018-08-15	criteria provided, single submitter	1	17	41215387	652310	645925
BRCA1	NM_007294.3:c.5156T>G	p.Val1719Gly	BRCT repeats	V1719G, V1740G, V615G, V1672G	VUS	2017-06-28	criteria provided, single submitter	1	17	41215387	482950	478563	rs1247437511
BRCA1	NM_007294.3:c.5155G>T	p.Val1719Leu	BRCT repeats	V1719L, V1672L, V1740L, V615L	VUS	2018-03-13	criteria provided, single submitter	1	17	41215388	245993	245022	rs749465132
BRCA1	NM_007294.3:c.5154G>T	p.Trp1718Cys	BRCT repeats	W1718C, W1671C, W1739C, W614C	LP	2016-10-25	criteria provided, multiple submitters, no conflicts	2	17	41215389	55435	70102	rs80357239
BRCA1	NM_007294.3:c.5153G>T	p.Trp1718Leu	BRCT repeats	W1718L, W1671L, W1739L, W614L	VUS	2019-03-01	no assertion criteria provided	0	17	41215390	632609	621043
BRCA1	NM_007294.3:c.5153G>C	p.Trp1718Ser	BRCT repeats	W1718S, W1671S, W1739S, W614S	LP	2015-08-04	criteria provided, single submitter	1	17	41215390	55433	70100	rs41293461
BRCA1	NM_007294.3:c.5152T>G	p.Trp1718Gly	BRCT repeats	W1718G, W1671G, W1739G, W614G	VUS	2018-09-11	criteria provided, single submitter	1	17	41215891	627968	618559	rs1567769155
BRCA1	NM_007294.3:c.5146_5148delinsAAA	p.Tyr1716Lys	BRCT repeats	Y1716K	VUS	2018-07-22	criteria provided, single submitter	1	17	41215895 - 41215897	489729	482989	rs1555578543
BRCA1	NM_007294.3:c.5147A>C	p.Tyr1716Ser	BRCT repeats	Y1716S, Y1669S, Y1737S, Y612S	VUS	2015-10-07	criteria provided, single submitter	1	17	41215896	187156	184886	rs587782456
BRCA1	NM_007294.3:c.5147A>G	p.Tyr1716Cys	BRCT repeats	Y1716C, Y1669C, Y1737C, Y612C	VUS	2018-11-15	criteria provided, multiple submitters, no conflicts	2	17	41215896	142424	152138	rs587782456
BRCA1	NM_007294.3:c.5145C>G	p.Ser1715Arg	BRCT repeats	S1715R, S1736R, S611R, S1668R	P	2015-10-02	criteria provided, single submitter	1	17	41215898	55418	70085	rs80357094
BRCA1	NM_007294.3:c.5145C>A	p.Ser1715Arg	BRCT repeats	S1715R, S1736R, S1668R, S611R	VUS	2002-05-29	no assertion criteria provided	0	17	41215898	55417	70084	rs80357094
BRCA1	NM_007294.3:c.5144G>T	p.Ser1715Ile	BRCT repeats	S1715I, S611I, S1668I, S1736I	VUS	2016-11-01	criteria provided, single submitter	1	17	41215899	422674	409951	rs45444999
BRCA1	NM_007294.3:c.5144G>A	p.Ser1715Asn	BRCT repeats	S1715N, S1736N, S1668N, S611N	LP	2017-09-18	criteria provided, multiple submitters, no conflicts	2	17	41215899	55416	70083	rs45444999
BRCA1	NM_007294.3:c.5143A>T	p.Ser1715Cys	BRCT repeats	S1715C, S1736C, S611C, S1668C	CIP_Major	2017-03-15	criteria provided, conflicting interpretations	1	17	41215900	55415	70082	rs80357222
BRCA1	NM_007294.3:c.5143A>C	p.Ser1715Arg	BRCT repeats	S1715R, S1668R, S611R, S1736R	P	2015-08-10	reviewed by expert panel	3	17	41215900	55414	70081	rs80357222
BRCA1	NM_007294.3:c.5141T>C	p.Val1714Ala	BRCT repeats	V1714A, V610A, V1667A, V1735A	VUS	2018-10-30	criteria provided, single submitter	1	17	41215902	629871	618560	rs80357243
BRCA1	NM_007294.3:c.5141T>G	p.Val1714Gly	BRCT repeats	V1714G, V610G, V1667G, V1735G	LP	2017-08-11	criteria provided, multiple submitters, no conflicts	2	17	41215902	55413	70080	rs80357243
BRCA1	NM_007294.3:c.5140G>T	p.Val1714Phe	BRCT repeats	V1714F, V1667F, V610F, V1735F	VUS	2018-06-18	criteria provided, single submitter	1	17	41215903	631061	618561	rs1567769244
BRCA1	NM_007299.4:c.1826T>C	p.Val609Ala	BRCT repeats	V1713A, V609A, V1734A, V1666A	CIP_Major	2018-10-25	criteria provided, conflicting interpretations	1	17	41215905	55412	70079	rs80357132
BRCA1	NM_007294.3:c.5137G>A	p.Val1713Ile	BRCT repeats	V1713I, V1734I, V1666I, V609I	VUS	2017-12-20	criteria provided, single submitter	1	17	41215906	418578	409952	rs1064793309
BRCA1	NM_007294.3:c.5131A>C	p.Lys1711Gln	BRCT repeats	K1711Q, K1732Q, K607Q, K1664Q	VUS	2016-07-25	criteria provided, single submitter	1	17	41215912	409313	401972	rs886040272
BRCA1	NM_007294.3:c.5129G>A	p.Gly1710Glu	BRCT repeats	G1710E, G606E, G1663E, G1731E	VUS	2018-07-02	criteria provided, multiple submitters, no conflicts	2	17	41215914	91638	97115	rs398122691
BRCA1	NM_007294.3:c.5126G>A	p.Gly1709Glu	BRCT repeats	G1709E, G1730E, G605E, G1662E	VUS	2018-03-19	criteria provided, single submitter	1	17	41215917	188417	186538	rs786204269
BRCA1	NM_007294.3:c.5125G>A	p.Gly1709Arg	BRCT repeats	G1709R, G1662R, G1730R, G605R	VUS	2018-07-12	criteria provided, multiple submitters, no conflicts	2	17	41215918	254642	249181	rs886038197
BRCA1	NM_007294.3:c.5123C>A	p.Ala1708Glu	BRCT repeats	A1708E, A1661E, A1729E, A604E	P	2015-08-10	reviewed by expert panel	3	17	41215920	55407	70074	rs28897696
BRCA1	NM_007294.3:c.5123C>T	p.Ala1708Val	BRCT repeats	A1708V, A1661V, A1729V, A604V	VUS	2018-12-26	criteria provided, multiple submitters, no conflicts	2	17	41215920	37640	46196	rs28897696
BRCA1	NM_007294.3:c.5122G>A	p.Ala1708Thr	BRCT repeats	A1706T, A1708T, A1661T, A1729T, A604T	VUS	2016-10-31	criteria provided, multiple submitters, no conflicts	2	17	41215921	37639	46195	rs397507243
BRCA1	NM_007294.3:c.5120T>C	p.Ile1707Thr	BRCT repeats	I1707T, I603T, I1660T, I1728T	VUS	2017-11-30	criteria provided, multiple submitters, no conflicts	2	17	41215923	481464	479263	rs1064796143
BRCA1	NM_007294.3:c.5120T>G	p.Ile1707Ser	BRCT repeats	I1707S, I603S, I1728S, I1660S	VUS	2017-01-03	criteria provided, single submitter	1	17	41215923	422989	409953	rs1064796143
BRCA1	NM_007294.3:c.5117G>C	p.Gly1706Ala	BRCT repeats	G1706A, G1659A, G602A, G1727A	B	2015-08-10	reviewed by expert panel	3	17	41215926	55406	70073	rs80356860
BRCA1	NM_007294.3:c.5117G>A	p.Gly1706Glu	BRCT repeats	G1706E, G1727E, G1659E, G602E	P	2015-08-10	reviewed by expert panel	3	17	41215926	37638	46194	rs80356860
BRCA1	NM_007294.3:c.5116G>A	p.Gly1706Arg	BRCT repeats	G1706R, G1659R, G1727R, G602R	CIP_Major	2017-01-23	criteria provided, conflicting interpretations	1	17	41215927	267221	262101	rs886040864
BRCA1	NM_007294.3:c.5116G>C	p.Gly1706Arg	BRCT repeats	G1706R, G1659R, G1727R, G602R	VUS	2015-10-20	criteria provided, single submitter	1	17	41215927	267219	262100	rs886040864
BRCA1	NM_007294.3:c.5114T>G	p.Leu1705Arg	BRCT repeats	L1705R, L1726R, L601R, L1658R	VUS	2015-11-25	criteria provided, single submitter	1	17	41215929	240816	242762	rs397507242
BRCA1	NM_007294.3:c.5114T>C	p.Leu1705Pro	BRCT repeats	L1705P, L1726P, L601P, L1658P	VUS	2011-01-06	no assertion criteria provided	0	17	41215929	37637	46193	rs397507242
BRCA1	NM_007294.3:c.5113C>G	p.Leu1705Val	BRCT repeats	L1705V, L1658V, L1726V, L601V	VUS	2018-08-02	criteria provided, multiple submitters, no conflicts	2	17	41215930	41832	50271	rs80356858
BRCA1	NM_007294.3:c.5111T>A	p.Phe1704Tyr	BRCT repeats	F1704Y, F600Y, F1657Y, F1725Y	VUS	2017-07-11	criteria provided, single submitter	1	17	41215932	479267	478566	rs1555578598
BRCA1	NM_007294.3:c.5110T>C	p.Phe1704Leu	BRCT repeats	F1704L, F1725L, F600L, F1657L	VUS	2017-10-02	criteria provided, multiple submitters, no conflicts	2	17	41215933	440479	432896	rs1555578599
BRCA1	NM_007294.3:c.5108A>G	p.Tyr1703Cys	BRCT repeats	Y1703C, Y1656C, Y599C, Y1724C	VUS	2018-07-06	criteria provided, multiple submitters, no conflicts	2	17	41215935	232915	235945	rs876660071
BRCA1	NM_007294.3:c.5107T>G	p.Tyr1703Asp	BRCT repeats	Y1703D, Y1724D, Y599D, Y1656D	VUS	2009-02-20	no assertion criteria provided	0	17	41215936	252884	247285	rs863224763
BRCA1	NM_007294.3:c.5107T>C	p.Tyr1703His	BRCT repeats	Y1703H, Y1724H, Y1656H, Y599H	VUS	2015-05-14	criteria provided, single submitter	1	17	41215936	216673	213305	rs863224763
BRCA1	NM_007294.3:c.5102T>C	p.Leu1701Pro	BRCT repeats	L1701P, L1722P, L1654P, L597P	VUS	2018-08-06	criteria provided, single submitter	1	17	41215941	664982	645926
BRCA1	NM_007294.3:c.5101C>A	p.Leu1701Met	BRCT repeats	L1701M, L597M, L1722M, L1654M	VUS	2018-09-04	criteria provided, multiple submitters, no conflicts	2	17	41215942	409300	401980	rs910555398
BRCA1	NM_007294.3:c.5098A>C	p.Thr1700Pro	BRCT repeats	T1700P, T596P, T1653P, T1721P	VUS	2018-05-30	criteria provided, multiple submitters, no conflicts	2	17	41215945	531317	531056	rs397509227
BRCA1	NM_007294.3:c.5098A>G	p.Thr1700Ala	BRCT repeats	T1700A, T596A, T1653A, T1721A	LP	2018-07-25	criteria provided, single submitter	1	17	41215945	55399	70066	rs397509227
BRCA1	NM_007294.3:c.5096G>T	p.Arg1699Leu	BRCT repeats	R1699L, R1720L, R1652L, R595L	VUS	1999-12-30	no assertion criteria provided	0	17	41215947	55398	70065	rs41293459
BRCA1	NM_007294.3:c.5096G>C	p.Arg1699Pro	BRCT repeats	R1699P, R1652P, R1720P, R595P	VUS	2010-12-17	no assertion criteria provided	0	17	41215947	55397	70064	rs41293459
BRCA1	NM_007294.3:c.5096G>A	p.Arg1699Gln	BRCT repeats	R1699Q, R1652Q, R595Q, R1720Q	P/LP	2018-12-28	criteria provided, multiple submitters, no conflicts	2	17	41215947	37636	46192	rs41293459
BRCA1	NM_007294.3:c.5095C>T	p.Arg1699Trp	BRCT repeats	R1699W, R595W, R1720W, R1652W	P	2015-08-10	reviewed by expert panel	3	17	41215948	55396	70063	rs55770810
BRCA1	NM_007294.3:c.5090G>A	p.Cys1697Tyr	BRCT repeats	C1697Y, C1650Y, C593Y, C1718Y	CIP_Major	2018-12-21	criteria provided, conflicting interpretations	1	17	41215953	37635	46191	rs397507241
BRCA1	NM_007294.3:c.5089T>A	p.Cys1697Ser	BRCT repeats	C1697S, C1650S, C593S, C1718S	VUS	2013-12-09	criteria provided, single submitter	1	17	41215954	141077	150791	rs80356993
BRCA1	NM_007294.3:c.5089T>C	p.Cys1697Arg	BRCT repeats	C1697R, C1650R, C593R, C1718R	LP	2015-09-24	criteria provided, single submitter	1	17	41215954	55392	70059	rs80356993
BRCA1	NM_007294.3:c.5087T>C	p.Val1696Ala	BRCT repeats	V1696A, V1649A, V1717A, V592A	VUS	2018-09-06	criteria provided, single submitter	1	17	41215956	631419	618562	rs397509226
BRCA1	NM_007294.3:c.5086G>A	p.Val1696Met	BRCT repeats	V1696M, V1717M, V592M, V1649M	VUS	2018-01-18	criteria provided, single submitter	1	17	41215957	409346	401983	rs80357125
BRCA1	NM_007294.3:c.5086G>T	p.Val1696Leu	BRCT repeats	V1696L, V1649L, V1717L, V592L	VUS	2016-04-09	criteria provided, single submitter	1	17	41215957	240813	242765	rs80357125
BRCA1	NM_007294.3:c.5086G>C	p.Val1696Leu	BRCT repeats	V1696L, V1649L, V1717L, V592L	VUS	2016-02-09	criteria provided, single submitter	1	17	41215957	55390	70057	rs80357125
BRCA1	NM_007294.3:c.5085T>A	p.Phe1695Leu	BRCT repeats	F1695L, F591L, F1648L, F1716L	VUS	2016-07-22	criteria provided, single submitter	1	17	41215958	55389	70056	rs80357387
BRCA1	NM_007294.3:c.5081A>G	p.Glu1694Gly	BRCT repeats	E1694G, E590G, E1647G, E1715G	VUS	2018-06-21	criteria provided, single submitter	1	17	41215962	567879	571137	rs1567769562
BRCA1	NM_007294.3:c.5080G>A	p.Glu1694Lys	BRCT repeats	E1694K, E1715K, E1647K, E590K	VUS	2018-02-26	criteria provided, single submitter	1	17	41215963	566134	569080
BRCA1	NM_007294.3:c.5078C>T	p.Ala1693Val	BRCT repeats	A1693V, A1646V, A589V, A1714V	VUS	2018-07-20	criteria provided, single submitter	1	17	41215965	631209	618563	rs1567769586
BRCA1	NM_007294.3:c.5075A>C	p.Asp1692Ala	BRCT repeats	D1692A, D1645A, D1713A, D588A	VUS	2012-10-12	criteria provided, single submitter	1	17	41215968	254641	249182	rs397509222
BRCA1	NM_007294.3:c.5075A>T	p.Asp1692Val	BRCT repeats	D1692V, D1645V, D1713V, D588V	VUS	2016-09-13	criteria provided, multiple submitters, no conflicts	2	17	41215968	55383	70050	rs397509222
BRCA1	NM_007294.3:c.5074G>T	p.Asp1692Tyr	BRCT repeats	D1692Y, D1645Y, D1713Y, D588Y	P	2015-10-02	criteria provided, single submitter	1	17	41219625	55376	70043	rs80187739
BRCA1	NM_007294.3:c.5074G>C	p.Asp1692His	BRCT repeats	D1692H, D1713H, D588H, D1645H	P/LP	2018-09-24	criteria provided, multiple submitters, no conflicts	2	17	41219625	37633	46189	rs80187739
BRCA1	NM_007294.3:c.5074G>A	p.Asp1692Asn	BRCT repeats	D1692N, D1645N, D1713N, D588N	P/LP	2018-07-03	criteria provided, multiple submitters, no conflicts	2	17	41219625	37632	46188	rs80187739
BRCA1	NM_007294.3:c.5072C>T	p.Thr1691Ile	BRCT repeats	T1691I, T1712I, T1644I, T587I	LP	2018-04-19	criteria provided, multiple submitters, no conflicts	2	17	41219627	37628	46184	rs80357034
BRCA1	NM_007294.3:c.5072C>A	p.Thr1691Lys	BRCT repeats	T1691K, T1644K, T1712K, T587K	LP	2019-01-09	criteria provided, multiple submitters, no conflicts	2	17	41219627	37627	46183	rs80357034
BRCA1	NM_007294.3:c.5071A>G	p.Thr1691Ala	BRCT repeats	T1691A, T1712A, T587A, T1644A	VUS	2018-07-03	criteria provided, multiple submitters, no conflicts	2	17	41219628	55371	70038	rs397509219
BRCA1	NM_007294.3:c.5068A>C	p.Lys1690Gln	BRCT repeats	K1690Q, K1711Q, K1643Q, K586Q	VUS	2018-12-14	criteria provided, multiple submitters, no conflicts	2	17	41219631	55370	70037	rs397507239
BRCA1	NM_007294.3:c.5067G>A	p.Met1689Ile	BRCT repeats	M1642I, M1689I, M1710I, M585I	VUS	2018-11-28	criteria provided, single submitter	1	17	41219632	644391	645927
BRCA1	NM_007294.3:c.5066T>C	p.Met1689Thr	BRCT repeats	M1689T, M585T, M1642T, M1710T	VUS	2018-06-06	criteria provided, multiple submitters, no conflicts	2	17	41219633	55369	70036	rs80357061
BRCA1	NM_007294.3:c.5066T>G	p.Met1689Arg	BRCT repeats	M1689R, M1642R, M585R, M1710R	P/LP	2018-08-17	criteria provided, multiple submitters, no conflicts	2	17	41219633	37625	46181	rs80357061
BRCA1	NM_007294.3:c.5065A>C	p.Met1689Leu	BRCT repeats	M1689L, M1642L, M585L, M1710L	VUS	2016-03-28	criteria provided, single submitter	1	17	41219634	496390	487851	rs1555579619
BRCA1	NM_007294.3:c.5065A>G	p.Met1689Val	BRCT repeats	M1689V, M1710V, M585V, M1642V	VUS	2018-06-10	criteria provided, multiple submitters, no conflicts	2	17	41219634	481444	479275	rs1555579619
BRCA1	NM_007294.3:c.5063T>C	p.Val1688Ala	BRCT repeats	V1641A, V1709A, V1688A, V584A	VUS	2018-12-28	criteria provided, single submitter	1	17	41219636	655629	645928
BRCA1	NM_007294.3:c.5060T>G	p.Val1687Gly	BRCT repeats	V1687G, V1640G, V583G, V1708G	VUS	2014-04-07	criteria provided, single submitter	1	17	41219639	433721	427536	rs1555579627
BRCA1	NM_007294.3:c.5057A>C	p.His1686Pro	BRCT repeats	H1686P, H582P, H1707P, H1639P	VUS	2018-08-01	criteria provided, single submitter	1	17	41219642	584509	575609
BRCA1	NM_007294.3:c.5057A>G	p.His1686Arg	BRCT repeats	H1686R, H582R, H1707R, H1639R	LP	2018-04-05	criteria provided, multiple submitters, no conflicts	2	17	41219642	183179	181314	rs730882166
BRCA1	NM_007294.3:c.5056C>T	p.His1686Tyr	BRCT repeats	H1686Y, H1639Y, H582Y, H1707Y	VUS	2018-10-31	criteria provided, multiple submitters, no conflicts	2	17	41219643	531444	531064	rs1555579648
BRCA1	NM_007294.3:c.5054C>T	p.Thr1685Ile	BRCT repeats	T1685I, T1638I, T1706I, T581I	P	2015-08-10	reviewed by expert panel	3	17	41219645	55365	70032	rs80357043
BRCA1	NM_007294.3:c.5053A>G	p.Thr1685Ala	BRCT repeats	T1685A, T1638A, T581A, T1706A	P	2015-08-10	reviewed by expert panel	3	17	41219646	55364	70031	rs80356890
BRCA1	NM_007294.3:c.5050A>T	p.Thr1684Ser	BRCT repeats	T1637S, T1684S, T1705S, T580S	VUS	2018-11-11	criteria provided, single submitter	1	17	41219649	653644	645929
BRCA1	NM_007294.3:c.5050A>G	p.Thr1684Ala	BRCT repeats	T1684A, T1637A, T1705A, T580A	VUS	2016-12-01	criteria provided, single submitter	1	17	41219649	485376	478569	rs879255491
BRCA1	NM_007294.3:c.5050A>C	p.Thr1684Pro	BRCT repeats	T1684P, T1637P, T1705P, T580P	VUS	2008-11-02	no assertion criteria provided	0	17	41219649	252883	247284	rs879255491
BRCA1	NM_007294.3:c.5045A>T	p.Glu1682Val	BRCT repeats	E1682V, E1703V, E1635V, E578V	VUS	2003-12-23	no assertion criteria provided	0	17	41219654	55362	70029	rs80357265
BRCA1	NM_007294.3:c.5044G>A	p.Glu1682Lys	BRCT repeats	E1682K, E1635K, E1703K, E578K	B	2015-08-10	reviewed by expert panel	3	17	41219655	55361	70028	rs80356958
BRCA1	NM_007294.3:c.5042C>T	p.Thr1681Ile	BRCT repeats	T1681I, T1634I, T1702I, T577I	VUS	2018-07-10	criteria provided, single submitter	1	17	41219657	188416	186539	rs766784305
BRCA1	NM_007294.3:c.5041A>C	p.Thr1681Pro	BRCT repeats	T1681P, T1634P, T577P, T1702P	VUS	2018-05-09	criteria provided, multiple submitters, no conflicts	2	17	41219658	231712	235946	rs876659314
BRCA1	NM_007294.3:c.5036T>C	p.Leu1679Pro	BRCT repeats	L1679P, L575P, L1700P, L1632P	VUS	2018-12-28	criteria provided, single submitter	1	17	41219663	216672	213306	rs760038328
BRCA1	NM_007294.3:c.5035C>G	p.Leu1679Val	BRCT repeats	L1632V, L1679V, L1700V, L575V	VUS	2018-08-29	criteria provided, single submitter	1	17	41219664	665905	645930
BRCA1	NM_007294.3:c.5030C>T	p.Thr1677Ile	BRCT repeats	T1677I, T1630I, T573I, T1698I	VUS	2015-08-03	criteria provided, single submitter	1	17	41219669	233207	235947	rs876660263
BRCA1	NM_007294.3:c.5028A>T	p.Leu1676Phe	BRCT repeats	L1676F, L1697F, L572F, L1629F	VUS	2015-05-11	criteria provided, single submitter	1	17	41219671	419031	409954	rs1064793596
BRCA1	NM_007294.3:c.5024C>T	p.Thr1675Ile	BRCT repeats	T1675I, T1696I, T1628I, T571I	CIP_Minor	2018-09-22	criteria provided, conflicting interpretations	1	17	41219675	240811	242767	rs150729791
BRCA1	NM_007294.3:c.5023A>G	p.Thr1675Ala	BRCT repeats	T1675A, T571A, T1628A, T1696A	LB	2017-04-28	criteria provided, single submitter	1	17	41219676	482928	478661	rs774452090
BRCA1	NM_007294.3:c.5018A>G	p.His1673Arg	BRCT repeats	H1673R, H1694R, H1626R, H569R	VUS	2015-07-21	criteria provided, single submitter	1	17	41219681	419497	409955	rs1064793913
BRCA1	NM_007294.3:c.5015A>T	p.His1672Leu	BRCT repeats	H1672L, H1693L, H1625L, H568L	VUS	2018-07-09	criteria provided, single submitter	1	17	41219684	631148	618566	rs1567772328
BRCA1	NM_007294.3:c.5014C>T	p.His1672Tyr	BRCT repeats	H1672Y, H1693Y, H568Y, H1625Y	CIP_Minor	2018-08-17	criteria provided, conflicting interpretations	1	17	41219685	141076	150790	rs587781477
BRCA1	NM_007294.3:c.5006C>T	p.Ala1669Val	BRCT repeats	A1669V, A1690V, A1622V, A565V	VUS	2018-08-26	criteria provided, multiple submitters, no conflicts	2	17	41219693	373827	360717	rs1057518640
BRCA1	NM_007300.4:c.5068G>T	p.Ala1690Ser	BRCT repeats	A1669S, A1690S, A1622S, A565S	CIP_Minor	2017-12-27	criteria provided, conflicting interpretations	1	17	41219694	41831	50270	rs80357087
BRCA1	NM_007294.3:c.5003T>G	p.Phe1668Cys	BRCT repeats	F1668C, F564C, F1621C, F1689C	VUS	2018-08-15	criteria provided, single submitter	1	17	41219696	631339	618567	rs1567772408
BRCA1	NM_007294.3:c.5003T>C	p.Phe1668Ser	BRCT repeats	F1668S, F1689S, F564S, F1621S	VUS	2018-09-14	criteria provided, single submitter	1	17	41219696	629251	618568	rs1567772408
BRCA1	NM_007294.3:c.5002T>A	p.Phe1668Ile	BRCT repeats	F1668I, F1621I, F1689I, F564I	VUS	2014-10-03	criteria provided, single submitter	1	17	41219697	141071	150785	rs587781472
BRCA1	NM_007294.3:c.5000A>G	p.Lys1667Arg	BRCT repeats	K1667R, K1620R, K1688R, K563R	VUS	2014-05-26	criteria provided, single submitter	1	17	41219699	375448	362215	rs1057519495
BRCA1	NM_007294.3:c.4999A>G	p.Lys1667Glu	BRCT repeats	K1667E, K563E, K1620E, K1688E	VUS	2018-05-30	criteria provided, single submitter	1	17	41219700	489727	482932	rs80357204
BRCA1	NM_007294.3:c.4997A>G	p.Tyr1666Cys	BRCT repeats	Y1666C, Y562C, Y1687C, Y1619C	VUS	2018-09-06	criteria provided, multiple submitters, no conflicts	2	17	41219702	55352	70019	rs397509216
BRCA1	NM_007294.3:c.4993G>C	p.Val1665Leu	BRCT repeats	V1665L, V1618L, V561L, V1686L	VUS	2018-07-15	criteria provided, multiple submitters, no conflicts	2	17	41219706	479204	478664	rs80357169
BRCA1	NM_007294.3:c.4993G>A	p.Val1665Met	BRCT repeats	V1665M, V1618M, V561M, V1686M	CIP_Minor	2018-08-01	criteria provided, conflicting interpretations	1	17	41219706	55350	70017	rs80357169
BRCA1	NM_007294.3:c.4991T>C	p.Leu1664Pro	BRCT repeats	L1664P, L1685P, L1617P, L560P	B	2015-08-10	reviewed by expert panel	3	17	41219708	37621	46177	rs80357314
BRCA1	NM_007294.3:c.4988T>A	p.Met1663Lys	BRCT repeats	M1663K, M559K, M1684K, M1616K	VUS	2018-08-29	criteria provided, multiple submitters, no conflicts	2	17	41219711	55349	70016	rs80357205
BRCA1	NM_007294.3:c.4987A>T	p.Met1663Leu	BRCT repeats	M1663L, M1616L, M1684L, M559L	VUS	2013-04-12	no assertion criteria provided	0	17	41219712	55348	70015	rs80357117
BRCA1	NM_007294.3:c.4985T>C	p.Phe1662Ser	BRCT repeats	F1662S, F558S, F1615S, F1683S	B	2015-08-10	reviewed by expert panel	3	17	41222946	55339	70006	rs28897695
BRCA1	NM_007294.3:c.4981G>A	p.Glu1661Lys	BRCT repeats	E1661K, E1682K, E1614K, E557K	VUS	2018-03-02	criteria provided, multiple submitters, no conflicts	2	17	41222950	375447	362216	rs80357401
BRCA1	NM_007294.3:c.4973C>A	p.Thr1658Asn	BRCT repeats	T1658N, T1679N, T1611N, T554N	VUS	2018-08-07	criteria provided, single submitter	1	17	41222958	630092	618569	rs1015073230
BRCA1	NM_007294.3:c.4970T>C	p.Leu1657Pro	BRCT repeats	L1610P, L553P, L1657P, L1678P	VUS	2018-09-02	criteria provided, single submitter	1	17	41222961	661520	645931
BRCA1	NM_007294.3:c.4967G>A	p.Gly1656Asp	BRCT repeats	G1656D, G552D, G1609D, G1677D	VUS	2004-11-25	no assertion criteria provided	0	17	41222964	55337	70004	rs80357414
BRCA1	NM_007294.3:c.4964C>T	p.Ser1655Phe	BRCT repeats	S1655F, S1676F, S551F, S1608F	P/LP	2018-10-31	criteria provided, multiple submitters, no conflicts	2	17	41222967	55333	70000	rs80357390
BRCA1	NM_007294.3:c.4963T>C	p.Ser1655Pro	BRCT repeats	S1655P, S1676P, S1608P, S551P	CIP_Major	2018-07-13	criteria provided, conflicting interpretations	1	17	41222968	373826	360718	rs1057518639
BRCA1	NM_007294.3:c.4957G>A	p.Val1653Met	BRCT repeats	V1653M, V1606M, V1674M, V549M	VUS	2015-02-13	criteria provided, single submitter	1	17	41222974	55331	69998	rs80357261
BRCA1	NM_007294.3:c.4955_4956delinsAA	p.Met1652Lys	BRCT repeats	M1652K	VUS	2018-10-01	criteria provided, single submitter	1	17	41222975 - 41222976	665843	645932
BRCA1	NM_007299.4:c.1644G>A	p.Met548Ile	BRCT repeats	M1652I, M1625I, M548I, M1673I, M1605I	B	2015-08-10	reviewed by expert panel	3	17	41222975	41830	50269	rs1799967
BRCA1	NM_007294.3:c.4955T>A	p.Met1652Lys	BRCT repeats	M1652K, M1673K, M1605K, M548K	VUS	2015-12-08	criteria provided, single submitter	1	17	41222976	188415	186540	rs80356968
BRCA1	NM_007300.4:c.5018T>C	p.Met1673Thr	BRCT repeats	M1652T, M1673T, M1605T, M548T	B	2015-08-10	reviewed by expert panel	3	17	41222976	37615	46171	rs80356968
BRCA1	NM_007294.3:c.4954A>T	p.Met1652Leu	BRCT repeats	M1652L, M1673L, M548L, M1605L	VUS	2018-05-18	criteria provided, single submitter	1	17	41222977	573569	574468	rs1348949389
BRCA1	NM_007294.3:c.4954A>G	p.Met1652Val	BRCT repeats	M1652V, M1605V, M548V, M1673V	VUS	2016-07-12	criteria provided, single submitter	1	17	41222977	479222	479282	rs1348949389
BRCA1	NM_007294.3:c.4952C>T	p.Ser1651Phe	BRCT repeats	S1651F, S1604F, S1672F, S547F	VUS	2004-11-25	no assertion criteria provided	0	17	41222979	55330	69997	rs80356938
BRCA1	NM_007294.3:c.4951T>C	p.Ser1651Pro	BRCT repeats	S1651P, S1672P, S1604P, S547P	VUS	2017-06-01	criteria provided, multiple submitters, no conflicts	2	17	41222980	246002	245025	rs879254042
BRCA1	NM_007294.3:c.4949T>C	p.Met1650Thr	BRCT repeats	M1650T, M1603T, M1671T, M546T	VUS	2018-10-02	criteria provided, multiple submitters, no conflicts	2	17	41222982	441375	435106	rs778487856
BRCA1	NM_007294.3:c.4946G>C	p.Arg1649Thr	BRCT repeats	R1649T, R1670T, R1602T, R545T	VUS	2015-08-26	criteria provided, single submitter	1	17	41222985	233593	235950	rs876660509
BRCA1	NM_007294.3:c.4942A>G	p.Lys1648Glu		K1601E, K1669E, K1648E, K544E	VUS	2018-08-16	criteria provided, single submitter	1	17	41222989	662443	645934
BRCA1	NM_007294.3:c.4941C>A	p.Asn1647Lys		N1647K, N1600K, N543K, N1668K	CIP_Minor	2018-11-26	criteria provided, conflicting interpretations	1	17	41222990	55325	69992	rs80357302
BRCA1	NM_007294.3:c.4935G>C	p.Arg1645Ser		R1645S, R1666S, R1598S, R541S	CIP_Minor	2018-07-02	criteria provided, conflicting interpretations	1	17	41222996	55321	69988	rs80357373
BRCA1	NM_007294.3:c.4934G>C	p.Arg1645Thr		R1645T, R1598T, R1666T, R541T	CIP_Minor	2018-10-16	criteria provided, conflicting interpretations	1	17	41222997	142312	152026	rs70953661
BRCA1	NM_007294.3:c.4934G>T	p.Arg1645Met		R1645M, R541M, R1598M, R1666M	VUS	2018-07-05	criteria provided, single submitter	1	17	41222997	55320	69987	rs70953661
BRCA1	NM_007294.3:c.4933A>G	p.Arg1645Gly		R1645G, R541G, R1598G, R1666G	VUS	2003-12-23	no assertion criteria provided	0	17	41222998	55319	69986	rs80356926
BRCA1	NM_007294.3:c.4931A>G	p.Glu1644Gly		E1644G, E1597G, E1665G, E540G	VUS	2018-09-06	criteria provided, multiple submitters, no conflicts	2	17	41223000	55318	69985	rs80357016
BRCA1	NM_007294.3:c.4921G>A	p.Ala1641Thr		A1641T, A1662T, A1594T, A537T	VUS	2015-03-07	criteria provided, single submitter	1	17	41223010	55316	69983	rs1800726
BRCA1	NM_007294.3:c.4918A>G	p.Thr1640Ala		T1640A, T1593A, T536A, T1661A	VUS	2016-02-15	criteria provided, single submitter	1	17	41223013	481432	479293	rs1555580683
BRCA1	NM_007294.3:c.4916T>C	p.Leu1639Ser		L1639S, L535S, L1660S, L1592S	VUS	2018-05-07	criteria provided, single submitter	1	17	41223015	628290	618570	rs1567774676
BRCA1	NM_007294.3:c.4910C>A	p.Pro1637Gln		P1637Q, P533Q, P1590Q, P1658Q	VUS	2016-11-07	criteria provided, single submitter	1	17	41223021	422707	409956	rs80357048
BRCA1	NM_007294.3:c.4910C>T	p.Pro1637Leu		P1637L, P1590L, P533L, P1658L	B	2015-08-10	reviewed by expert panel	3	17	41223021	55314	69981	rs80357048
BRCA1	NM_007294.3:c.4909C>T	p.Pro1637Ser		P1637S, P1590S, P1658S, P533S	VUS	2015-07-02	criteria provided, single submitter	1	17	41223022	232788	235952	rs876659989
BRCA1	NM_007294.3:c.4903G>C	p.Glu1635Gln		E1635Q, E1588Q, E1656Q, E531Q	VUS	2018-01-24	criteria provided, single submitter	1	17	41223028	570792	571399
BRCA1	NM_007294.3:c.4903G>A	p.Glu1635Lys		E1635K, E1656K, E1588K, E531K	VUS	2017-10-16	criteria provided, multiple submitters, no conflicts	2	17	41223028	41829	50268	rs200432771
BRCA1	NM_007294.3:c.4900A>G	p.Arg1634Gly		R1634G, R530G, R1655G, R1587G	VUS	2018-11-01	criteria provided, single submitter	1	17	41223031	650798	645935
BRCA1	NM_007294.3:c.4899C>A	p.Ser1633Arg		S1633R, S1586R, S1654R, S529R	VUS	2018-09-04	criteria provided, single submitter	1	17	41223032	631413	618572	rs1567774741
BRCA1	NM_007294.3:c.4897A>C	p.Ser1633Arg		S1633R, S529R, S1586R, S1654R	VUS	2017-12-18	criteria provided, single submitter	1	17	41223034	531355	531181	rs1555580711
BRCA1	NM_007294.3:c.4895T>G	p.Val1632Gly		V1632G, V1585G, V528G, V1653G	VUS	2018-06-10	criteria provided, single submitter	1	17	41223036	630951	618573	rs1397965282
BRCA1	NM_007294.3:c.4894G>C	p.Val1632Leu		V1632L, V1653L, V528L, V1585L	VUS	2018-09-04	criteria provided, single submitter	1	17	41223037	631407	618574	rs770193975
BRCA1	NM_007294.3:c.4894G>A	p.Val1632Met		V1632M, V1653M, V1585M, V528M	VUS	2018-12-13	criteria provided, multiple submitters, no conflicts	2	17	41223037	409339	401986	rs770193975
BRCA1	NM_007294.3:c.4894G>T	p.Val1632Leu		V1632L, V528L, V1585L, V1653L	VUS	2015-07-23	criteria provided, single submitter	1	17	41223037	186979	184895	rs770193975
BRCA1	NM_007294.3:c.4893T>A	p.Ser1631Arg		S1631R, S527R, S1652R, S1584R	VUS	2018-07-09	criteria provided, single submitter	1	17	41223038	628576	618575	rs80356850
BRCA1	NM_007294.3:c.4892G>A	p.Ser1631Asn		S1631N, S527N, S1584N, S1652N	VUS	2018-07-31	criteria provided, multiple submitters, no conflicts	2	17	41223039	55309	69976	rs273901742
BRCA1	NM_007294.3:c.4891A>T	p.Ser1631Cys		S1631C, S1584C, S1652C, S527C	VUS	2014-08-25	criteria provided, single submitter	1	17	41223040	186154	184896	rs786202734
BRCA1	NM_007294.3:c.4884G>T	p.Met1628Ile		M1628I, M1581I, M524I, M1649I	VUS	2017-05-12	criteria provided, multiple submitters, no conflicts	2	17	41223047	55307	69974	rs80357158
BRCA1	NM_007300.4:c.4946T>C	p.Met1649Thr		M1628T, M1649T, M524T, M1581T	B	2015-08-10	reviewed by expert panel	3	17	41223048	41828	50267	rs4986854
BRCA1	NM_007294.3:c.4882A>G	p.Met1628Val		M1628V, M1581V, M524V, M1649V	CIP_Minor	2018-10-05	criteria provided, conflicting interpretations	1	17	41223049	55306	69973	rs80357465
BRCA1	NM_007294.3:c.4879G>A	p.Ala1627Thr		A1627T, A1580T, A1648T, A523T	VUS	2016-10-03	criteria provided, single submitter	1	17	41223052	441357	435107	rs774505084
BRCA1	NM_007294.3:c.4874A>G	p.Tyr1625Cys		Y1625C, Y1578C, Y521C, Y1646C	VUS	2015-12-28	criteria provided, multiple submitters, no conflicts	2	17	41223057	182164	180826	rs730881494
BRCA1	NM_007294.3:c.4871G>A	p.Gly1624Glu		G1624E, G520E, G1645E, G1577E	VUS	2017-01-18	criteria provided, single submitter	1	17	41223060	462656	467679	rs1555580767
BRCA1	NM_007294.3:c.4868C>G	p.Ala1623Gly		A1623G, A519G, A1576G, A1644G	P/LP	2019-02-21	criteria provided, multiple submitters, no conflicts	2	17	41223063	37614	46170	rs80356862
BRCA1	NM_007294.3:c.4865C>G	p.Thr1622Ser		T1622S, T518S, T1643S, T1575S	VUS	2014-08-08	criteria provided, single submitter	1	17	41223066	185934	184897	rs786202573
BRCA1	NM_007294.3:c.4864A>G	p.Thr1622Ala		T1622A, T1643A, T1575A, T518A	VUS	2014-05-23	criteria provided, single submitter	1	17	41223067	185243	184898	rs786202026
BRCA1	NM_007294.3:c.4862A>C	p.Asp1621Ala		D1621A, D1642A, D1574A, D517A	VUS	2018-09-25	criteria provided, multiple submitters, no conflicts	2	17	41223069	491088	485099	rs1555580777
BRCA1	NM_007294.3:c.4858A>G	p.Thr1620Ala		T1620A, T1641A, T1573A, T516A	CIP_Minor	2018-09-06	criteria provided, conflicting interpretations	1	17	41223073	141333	151047	rs8176219
BRCA1	NM_007294.3:c.4856C>T	p.Thr1619Ile		T1619I, T1572I, T1640I, T515I	VUS	2015-04-22	criteria provided, single submitter	1	17	41223075	231443	235953	rs876659163
BRCA1	NM_007294.3:c.4853A>G	p.His1618Arg		H1618R, H514R, H1571R, H1639R	VUS	2016-08-09	criteria provided, single submitter	1	17	41223078	482919	478576	rs1277159752
BRCA1	NM_007294.3:c.4852C>T	p.His1618Tyr		H1618Y, H1571Y, H1639Y, H514Y	VUS	2018-07-02	criteria provided, multiple submitters, no conflicts	2	17	41223079	418981	409957	rs755920262
BRCA1	NM_007294.3:c.4852C>A	p.His1618Asn		H1618N, H1639N, H514N, H1571N	VUS	2015-12-03	criteria provided, single submitter	1	17	41223079	245717	245026	rs755920262
BRCA1	NM_007294.3:c.4844C>T	p.Ala1615Val		A1615V, A511V, A1568V, A1636V	VUS	2018-10-16	criteria provided, single submitter	1	17	41223087	489725	482935	rs1555580805
BRCA1	NM_007294.3:c.4843G>A	p.Ala1615Thr		A1615T, A511T, A1568T, A1636T	VUS	2018-11-09	criteria provided, multiple submitters, no conflicts	2	17	41223088	55302	69969	rs80356987
BRCA1	NM_007294.3:c.4841C>T	p.Pro1614Leu		P1614L, P1635L, P1567L, P510L	VUS	2017-02-27	criteria provided, multiple submitters, no conflicts	2	17	41223090	216671	213308	rs766305255
BRCA1	NM_007294.3:c.4840C>T	p.Pro1614Ser		P1614S, P1635S, P1567S, P510S	B	2015-08-10	reviewed by expert panel	3	17	41223091	55301	69968	rs70953660
BRCA1	NM_007294.3:c.4838G>A	p.Ser1613Asn		S1613N, S1634N, S1566N, S509N	VUS	2016-09-24	criteria provided, single submitter	1	17	41223093	481463	478526	rs1555580821
BRCA1	NM_007294.3:c.4837A>G	p.Ser1613Gly		S1613G, S1634G, S509G, S1566G	B	2015-08-10	reviewed by expert panel	3	17	41223094	41827	50266	rs1799966
BRCA1	NM_007294.3:c.4837A>T	p.Ser1613Cys		S1613C, S1634C, S509C, S1566C	CIP_Minor	2017-12-25	criteria provided, conflicting interpretations	1	17	41223094	37613	46169	rs1799966
BRCA1	NM_007294.3:c.4836G>C	p.Gln1612His		Q1612H, Q508H, Q1565H, Q1633H	VUS	2014-05-29	criteria provided, single submitter	1	17	41223095	185283	184901	rs747688901
BRCA1	NM_007294.3:c.4826A>G	p.Glu1609Gly		E1584G, E1609G, E505G, E1562G, E1630G	VUS	2013-03-25	no assertion criteria provided	0	17	41223105	125731	131269	rs483353096
BRCA1	NM_007294.3:c.4823C>T	p.Ala1608Val		A1608V, A1629V, A1561V, A504V	VUS	1997-11-14	no assertion criteria provided	0	17	41223108	55296	69963	rs80357072
BRCA1	NM_007294.3:c.4822G>A	p.Ala1608Thr		A1608T, A1629T, A1561T, A504T	VUS	2018-12-02	criteria provided, multiple submitters, no conflicts	2	17	41223109	631142	618576	rs1567775064
BRCA1	NM_007294.3:c.4816A>G	p.Lys1606Glu		K1606E, K502E, K1627E, K1559E	CIP_Minor	2018-11-01	criteria provided, conflicting interpretations	1	17	41223115	37612	46168	rs80356943
BRCA1	NM_007294.3:c.4813T>A	p.Leu1605Met		L1605M, L1558M, L1626M, L501M	VUS	2017-02-23	criteria provided, single submitter	1	17	41223118	185823	184903	rs80356833
BRCA1	NM_007294.3:c.4813T>G	p.Leu1605Val		L1605V, L1558V, L1626V, L501V	VUS	2010-12-17	no assertion criteria provided	0	17	41223118	55295	69962	rs80356833
BRCA1	NM_007294.3:c.4811A>G	p.Gln1604Arg		Q1604R, Q1625R, Q500R, Q1557R	VUS	2002-05-29	no assertion criteria provided	0	17	41223120	55292	69959	rs80357439
BRCA1	NM_007294.3:c.4810C>G	p.Gln1604Glu		Q1557E, Q1604E, Q500E, Q1625E	VUS	2018-10-03	criteria provided, single submitter	1	17	41223121	662076	645936
BRCA1	NM_007294.3:c.4808C>T	p.Pro1603Leu		P1603L, P1556L, P1624L, P499L	VUS	2018-04-10	criteria provided, multiple submitters, no conflicts	2	17	41223123	419702	409958	rs1064794054
BRCA1	NM_007294.3:c.4801A>C	p.Lys1601Gln		K1601Q, K1554Q, K497Q, K1622Q	VUS	2018-06-05	criteria provided, multiple submitters, no conflicts	2	17	41223130	481187	478668	rs80357303
[truncated: 6,393 more rows]
